# Supplementary material for: Sequence Information Encoded in DNA that May Influence Long-Range Chromatin Structure Correlates with Human Chromosome Functions
Source: PLoS One. 2008 Jul 9;3(7):e2643. doi: 10.1371/journal.pone.0002643 (PMC2440353; doi:10.1371/journal.pone.0002643)
Supplement: Table S1 — Chromosome coordinates of the midpoints of the 100 kb windows that contain VWG signals across human chromosomes 1–22 and X. (3.70 MB XLS) [file pone.0002643.s001.xls]

## Sheet: ch1
Chromosome 1
	File name	Signal
Chromosome coordinate	(Mb-region number.
(kb)	100 kb-window)	(1: yes)
0
50
100
150
200
250
300
350
400
450
500
550	1.1
600	1.2
650	1.3	1
700	1.4
750	1.5	1
800	1.6
850	1.7
900	1.8
950	1.9
1000	1.10
1050	1.11
1100	1.12
1150	1.13
1200	1.14
1250	1.15
1300	1.16
1350	1.17
1400	1.18
1450	1.19
1500
1550	2.1
1600	2.2	1
1650	2.3
1700	2.4
1750	2.5	1
1800	2.6
1850	2.7
1900	2.8
1950	2.9	1
2000	2.10
2050	2.11
2100	2.12
2150	2.13
2200	2.14
2250	2.15
2300	2.16
2350	2.17
2400	2.18
2450	2.19
2500
2550
2600
2650
2700	3.1	1
2750	3.2
2800	3.3
2850	3.4
2900	3.5	1
2950	3.6
3000	3.7
3050	3.8
3100	3.9
3150	3.10
3200	3.11
3250	3.12
3300	3.13
3350	3.14
3400	3.15
3450	3.16
3500	3.17
3550	3.18
3600	3.19
3650
3700
3750
3800
3850
3900
3950	4.1
4000	4.2
4050	4.3
4100	4.4	1
4150	4.5	1
4200	4.6	1
4250	4.7	1
4300	4.8	1
4350	4.9
4400	4.10
4450	4.11
4500	4.12
4550	4.13
4600	4.14
4650	4.15
4700	4.16
4750	4.17
4800	4.18
4850	4.19
4900
4950
5000
5050
5100
5150
5200
5250
5300
5350
5400
5450	5.1	1
5500	5.2	1
5550	5.3
5600	5.4	1
5650	5.5	1
5700	5.6
5750	5.7
5800	5.8	1
5850	5.9
5900	5.10
5950	5.11
6000	5.12
6050	5.13
6100	5.14
6150	5.15
6200	5.16
6250	5.17
6300	5.18
6350	5.19
6400
6450	6.1
6500	6.2
6550	6.3
6600	6.4
6650	6.5	1
6700	6.6	1
6750	6.7
6800	6.8
6850	6.9	1
6900	6.10
6950	6.11
7000	6.12
7050	6.13
7100	6.14
7150	6.15
7200	6.16	1
7250	6.17	1
7300	6.18	1
7350	6.19
7400
7450	7.1
7500	7.2
7550	7.3
7600	7.4
7650	7.5
7700	7.6
7750	7.7
7800	7.8	1
7850	7.9
7900	7.10
7950	7.11
8000	7.12
8050	7.13	1
8100	7.14	1
8150	7.15
8200	7.16
8250	7.17
8300	7.18
8350	7.19
8400
8450	8.1
8500	8.2	1
8550	8.3	1
8600	8.4	1
8650	8.5
8700	8.6
8750	8.7
8800	8.8
8850	8.9
8900	8.10
8950	8.11
9000	8.12
9050	8.13
9100	8.14	1
9150	8.15
9200	8.16
9250	8.17
9300	8.18
9350	8.19
9400
9450	9.1
9500	9.2
9550	9.3
9600	9.4
9650	9.5
9700	9.6
9750	9.7
9800	9.8
9850	9.9
9900	9.10
9950	9.11
10000	9.12	1
10050	9.13
10100	9.14
10150	9.15
10200	9.16
10250	9.17
10300	9.18
10350	9.19
10400
10450	10.1
10500	10.2
10550	10.3	1
10600	10.4
10650	10.5
10700	10.6
10750	10.7
10800	10.8
10850	10.9
10900	10.10
10950	10.11
11000	10.12	1
11050	10.13
11100	10.14
11150	10.15	1
11200	10.16
11250	10.17
11300	10.18
11350	10.19
11400
11450	11.1
11500	11.2
11550	11.3	1
11600	11.4
11650	11.5
11700	11.6
11750	11.7
11800	11.8
11850	11.9
11900	11.10
11950	11.11
12000	11.12
12050	11.13
12100	11.14
12150	11.15
12200	11.16
12250	11.17
12300	11.18	1
12350	11.19	1
12400
12450
12500
12550
12600
12650
12700
12750
12800
12850
12900
12950
13000
13050
13100
13150
13200
13250
13300
13350
13400
13450
13500
13550	12.1
13600	12.2
13650	12.3
13700	12.4
13750	12.5	1
13800	12.6	1
13850	12.7	1
13900	12.8
13950	12.9
14000	12.10
14050	12.11
14100	12.12
14150	12.13
14200	12.14
14250	12.15
14300	12.16
14350	12.17
14400	12.18
14450	12.19	1
14500
14550	13.1	1
14600	13.2
14650	13.3
14700	13.4
14750	13.5
14800	13.6
14850	13.7
14900	13.8
14950	13.9
15000	13.10
15050	13.11
15100	13.12
15150	13.13
15200	13.14
15250	13.15
15300	13.16
15350	13.17
15400	13.18
15450	13.19
15500
15550	14.1
15600	14.2
15650	14.3
15700	14.4
15750	14.5
15800	14.6
15850	14.7
15900	14.8
15950	14.9
16000	14.10
16050	14.11
16100	14.12	1
16150	14.13
16200	14.14
16250	14.15
16300	14.16
16350	14.17
16400	14.18
16450	14.19
16500
16550
16600
16650
16700
16750
16800
16850
16900
16950
17000
17050
17100	15.1
17150	15.2
17200	15.3
17250	15.4
17300	15.5
17350	15.6
17400	15.7
17450	15.8
17500	15.9	1
17550	15.10
17600	15.11
17650	15.12	1
17700	15.13
17750	15.14
17800	15.15
17850	15.16
17900	15.17
17950	15.18
18000	15.19
18050
18100	16.1
18150	16.2
18200	16.3
18250	16.4
18300	16.5
18350	16.6
18400	16.7
18450	16.8
18500	16.9	1
18550	16.10
18600	16.11
18650	16.12
18700	16.13	1
18750	16.14
18800	16.15
18850	16.16
18900	16.17
18950	16.18
19000	16.19
19050
19100	17.1
19150	17.2
19200	17.3
19250	17.4
19300	17.5
19350	17.6
19400	17.7
19450	17.8
19500	17.9
19550	17.10
19600	17.11
19650	17.12	1
19700	17.13
19750	17.14
19800	17.15
19850	17.16
19900	17.17
19950	17.18
20000	17.19	1
20050
20100	18.1
20150	18.2
20200	18.3	1
20250	18.4	1
20300	18.5
20350	18.6
20400	18.7
20450	18.8
20500	18.9
20550	18.10
20600	18.11
20650	18.12
20700	18.13
20750	18.14
20800	18.15
20850	18.16
20900	18.17
20950	18.18	1
21000	18.19
21050
21100	19.1
21150	19.2	1
21200	19.3	1
21250	19.4	1
21300	19.5	1
21350	19.6
21400	19.7
21450	19.8
21500	19.9
21550	19.10
21600	19.11
21650	19.12
21700	19.13
21750	19.14
21800	19.15
21850	19.16
21900	19.17
21950	19.18
22000	19.19
22050
22100	20.1
22150	20.2
22200	20.3
22250	20.4	1
22300	20.5	1
22350	20.6
22400	20.7	1
22450	20.8
22500	20.9
22550	20.10
22600	20.11
22650	20.12	1
22700	20.13	1
22750	20.14
22800	20.15
22850	20.16
22900	20.17
22950	20.18
23000	20.19
23050
23100	21.1
23150	21.2
23200	21.3
23250	21.4	1
23300	21.5	1
23350	21.6
23400	21.7
23450	21.8
23500	21.9
23550	21.10
23600	21.11
23650	21.12
23700	21.13
23750	21.14
23800	21.15
23850	21.16
23900	21.17
23950	21.18	1
24000	21.19	1
24050
24100	22.1
24150	22.2	1
24200	22.3
24250	22.4
24300	22.5
24350	22.6
24400	22.7
24450	22.8
24500	22.9
24550	22.10
24600	22.11
24650	22.12
24700	22.13	1
24750	22.14	1
24800	22.15
24850	22.16	1
24900	22.17
24950	22.18
25000	22.19
25050
25100	23.1
25150	23.2
25200	23.3
25250	23.4
25300	23.5
25350	23.6
25400	23.7
25450	23.8
25500	23.9
25550	23.10
25600	23.11
25650	23.12
25700	23.13
25750	23.14
25800	23.15	1
25850	23.16	1
25900	23.17
25950	23.18
26000	23.19
26050
26100	24.1
26150	24.2
26200	24.3
26250	24.4
26300	24.5
26350	24.6
26400	24.7
26450	24.8
26500	24.9	1
26550	24.10
26600	24.11
26650	24.12
26700	24.13
26750	24.14
26800	24.15
26850	24.16
26900	24.17	1
26950	24.18
27000	24.19	1
27050
27100	25.1	1
27150	25.2
27200	25.3
27250	25.4
27300	25.5
27350	25.6
27400	25.7	1
27450	25.8	1
27500	25.9
27550	25.10
27600	25.11
27650	25.12
27700	25.13
27750	25.14
27800	25.15
27850	25.16
27900	25.17
27950	25.18
28000	25.19	1
28050
28100	26.1
28150	26.2
28200	26.3
28250	26.4
28300	26.5
28350	26.6
28400	26.7
28450	26.8	1
28500	26.9
28550	26.10
28600	26.11	1
28650	26.12	1
28700	26.13
28750	26.14
28800	26.15
28850	26.16
28900	26.17
28950	26.18
29000	26.19
29050
29100
29150
29200
29250
29300
29350		1
29400
29450
29500
29550
29600
29650
29700
29750
29800
29850	27.1
29900	27.2	1
29950	27.3
30000	27.4	1
30050	27.5	1
30100	27.6
30150	27.7
30200	27.8	1
30250	27.9	1
30300	27.10	1
30350	27.11	1
30400	27.12	1
30450	27.13
30500	27.14
30550	27.15
30600	27.16
30650	27.17
30700	27.18
30750	27.19
30800
30850	28.1
30900	28.2
30950	28.3
31000	28.4
31050	28.5
31100	28.6
31150	28.7
31200	28.8	1
31250	28.9	1
31300	28.10
31350	28.11
31400	28.12
31450	28.13
31500	28.14
31550	28.15	1
31600	28.16
31650	28.17
31700	28.18
31750	28.19
31800
31850	29.1
31900	29.2
31950	29.3
32000	29.4
32050	29.5
32100	29.6
32150	29.7	1
32200	29.8	1
32250	29.9	1
32300	29.10
32350	29.11
32400	29.12
32450	29.13
32500	29.14
32550	29.15
32600	29.16
32650	29.17
32700	29.18	1
32750	29.19
32800
32850	30.1
32900	30.2
32950	30.3
33000	30.4
33050	30.5
33100	30.6
33150	30.7
33200	30.8
33250	30.9
33300	30.10
33350	30.11
33400	30.12
33450	30.13	1
33500	30.14
33550	30.15
33600	30.16
33650	30.17
33700	30.18
33750	30.19
33800
33850	31.1
33900	31.2	1
33950	31.3	1
34000	31.4	1
34050	31.5	1
34100	31.6
34150	31.7
34200	31.8
34250	31.9
34300	31.10
34350	31.11
34400	31.12
34450	31.13
34500	31.14
34550	31.15	1
34600	31.16
34650	31.17
34700	31.18
34750	31.19
34800
34850	32.1
34900	32.2
34950	32.3
35000	32.4
35050	32.5
35100	32.6
35150	32.7
35200	32.8
35250	32.9
35300	32.10
35350	32.11	1
35400	32.12
35450	32.13	1
35500	32.14
35550	32.15
35600	32.16
35650	32.17
35700	32.18
35750	32.19
35800
35850	33.1	1
35900	33.2
35950	33.3
36000	33.4
36050	33.5
36100	33.6
36150	33.7
36200	33.8	1
36250	33.9	1
36300	33.10
36350	33.11
36400	33.12
36450	33.13
36500	33.14	1
36550	33.15
36600	33.16
36650	33.17
36700	33.18
36750	33.19	1
36800
36850	34.1
36900	34.2
36950	34.3
37000	34.4
37050	34.5
37100	34.6
37150	34.7
37200	34.8
37250	34.9
37300	34.10
37350	34.11
37400	34.12	1
37450	34.13	1
37500	34.14
37550	34.15
37600	34.16
37650	34.17
37700	34.18
37750	34.19	1
37800
37850	35.1
37900	35.2
37950	35.3
38000	35.4
38050	35.5
38100	35.6
38150	35.7
38200	35.8
38250	35.9
38300	35.10
38350	35.11
38400	35.12
38450	35.13
38500	35.14
38550	35.15
38600	35.16
38650	35.17
38700	35.18
38750	35.19
38800
38850	36.1
38900	36.2
38950	36.3
39000	36.4
39050	36.5
39100	36.6
39150	36.7
39200	36.8
39250	36.9
39300	36.10
39350	36.11
39400	36.12
39450	36.13
39500	36.14
39550	36.15
39600	36.16	1
39650	36.17
39700	36.18
39750	36.19
39800
39850	37.1
39900	37.2
39950	37.3
40000	37.4
40050	37.5
40100	37.6
40150	37.7
40200	37.8
40250	37.9
40300	37.10
40350	37.11	1
40400	37.12
40450	37.13	1
40500	37.14
40550	37.15
40600	37.16
40650	37.17
40700	37.18
40750	37.19
40800
40850	38.1
40900	38.2
40950	38.3
41000	38.4
41050	38.5
41100	38.6
41150	38.7
41200	38.8	1
41250	38.9
41300	38.10
41350	38.11	1
41400	38.12
41450	38.13
41500	38.14
41550	38.15
41600	38.16
41650	38.17
41700	38.18
41750	38.19
41800
41850	39.1
41900	39.2
41950	39.3
42000	39.4
42050	39.5
42100	39.6
42150	39.7
42200	39.8
42250	39.9	1
42300	39.10
42350	39.11
42400	39.12
42450	39.13
42500	39.14	1
42550	39.15	1
42600	39.16
42650	39.17
42700	39.18	1
42750	39.19
42800		1
42850	40.1
42900	40.2
42950	40.3	1
43000	40.4
43050	40.5
43100	40.6	1
43150	40.7
43200	40.8
43250	40.9
43300	40.10	1
43350	40.11	1
43400	40.12	1
43450	40.13
43500	40.14
43550	40.15
43600	40.16
43650	40.17
43700	40.18
43750	40.19
43800
43850	41.1
43900	41.2
43950	41.3
44000	41.4	1
44050	41.5
44100	41.6
44150	41.7
44200	41.8
44250	41.9
44300	41.10
44350	41.11	1
44400	41.12	1
44450	41.13	1
44500	41.14
44550	41.15
44600	41.16
44650	41.17	1
44700	41.18	1
44750	41.19
44800
44850	42.1
44900	42.2
44950	42.3
45000	42.4
45050	42.5
45100	42.6
45150	42.7
45200	42.8
45250	42.9
45300	42.10
45350	42.11	1
45400	42.12
45450	42.13
45500	42.14
45550	42.15
45600	42.16
45650	42.17
45700	42.18	1
45750	42.19
45800
45850	43.1
45900	43.2
45950	43.3
46000	43.4
46050	43.5
46100	43.6	1
46150	43.7
46200	43.8
46250	43.9
46300	43.10
46350	43.11	1
46400	43.12
46450	43.13
46500	43.14	1
46550	43.15
46600	43.16
46650	43.17
46700	43.18
46750	43.19
46800
46850	44.1
46900	44.2
46950	44.3
47000	44.4
47050	44.5
47100	44.6
47150	44.7
47200	44.8
47250	44.9
47300	44.10
47350	44.11
47400	44.12
47450	44.13
47500	44.14
47550	44.15	1
47600	44.16
47650	44.17	1
47700	44.18
47750	44.19
47800
47850	45.1
47900	45.2
47950	45.3	1
48000	45.4
48050	45.5
48100	45.6
48150	45.7
48200	45.8
48250	45.9
48300	45.10
48350	45.11
48400	45.12
48450	45.13
48500	45.14
48550	45.15
48600	45.16
48650	45.17	1
48700	45.18
48750	45.19
48800
48850	46.1
48900	46.2
48950	46.3
49000	46.4
49050	46.5
49100	46.6	1
49150	46.7	1
49200	46.8
49250	46.9
49300	46.10
49350	46.11
49400	46.12
49450	46.13
49500	46.14
49550	46.15	1
49600	46.16
49650	46.17
49700	46.18
49750	46.19
49800
49850	47.1
49900	47.2
49950	47.3
50000	47.4
50050	47.5
50100	47.6	1
50150	47.7
50200	47.8
50250	47.9
50300	47.10
50350	47.11	1
50400	47.12
50450	47.13
50500	47.14
50550	47.15
50600	47.16
50650	47.17
50700	47.18
50750	47.19
50800
50850	48.1
50900	48.2
50950	48.3
51000	48.4
51050	48.5	1
51100	48.6
51150	48.7
51200	48.8
51250	48.9
51300	48.10
51350	48.11
51400	48.12
51450	48.13
51500	48.14
51550	48.15
51600	48.16
51650	48.17
51700	48.18
51750	48.19
51800
51850	49.1
51900	49.2	1
51950	49.3	1
52000	49.4
52050	49.5
52100	49.6
52150	49.7
52200	49.8
52250	49.9
52300	49.10
52350	49.11
52400	49.12
52450	49.13	1
52500	49.14
52550	49.15
52600	49.16
52650	49.17
52700	49.18	1
52750	49.19
52800
52850	50.1
52900	50.2
52950	50.3
53000	50.4
53050	50.5	1
53100	50.6	1
53150	50.7	1
53200	50.8
53250	50.9
53300	50.10
53350	50.11
53400	50.12	1
53450	50.13
53500	50.14
53550	50.15
53600	50.16
53650	50.17
53700	50.18
53750	50.19
53800
53850	51.1
53900	51.2
53950	51.3
54000	51.4	1
54050	51.5
54100	51.6
54150	51.7	1
54200	51.8
54250	51.9	1
54300	51.10	1
54350	51.11
54400	51.12
54450	51.13
54500	51.14
54550	51.15
54600	51.16
54650	51.17
54700	51.18
54750	51.19
54800
54850	52.1
54900	52.2
54950	52.3
55000	52.4
55050	52.5
55100	52.6
55150	52.7	1
55200	52.8
55250	52.9
55300	52.10
55350	52.11
55400	52.12	1
55450	52.13	1
55500	52.14
55550	52.15
55600	52.16	1
55650	52.17	1
55700	52.18
55750	52.19	1
55800
55850	53.1
55900	53.2
55950	53.3
56000	53.4	1
56050	53.5
56100	53.6	1
56150	53.7
56200	53.8	1
56250	53.9
56300	53.10
56350	53.11
56400	53.12	1
56450	53.13	1
56500	53.14
56550	53.15
56600	53.16
56650	53.17
56700	53.18
56750	53.19
56800
56850	54.1
56900	54.2
56950	54.3
57000	54.4
57050	54.5
57100	54.6
57150	54.7
57200	54.8
57250	54.9
57300	54.10
57350	54.11
57400	54.12
57450	54.13
57500	54.14
57550	54.15
57600	54.16
57650	54.17
57700	54.18
57750	54.19
57800
57850	55.1
57900	55.2	1
57950	55.3	1
58000	55.4	1
58050	55.5	1
58100	55.6
58150	55.7	1
58200	55.8
58250	55.9
58300	55.10
58350	55.11
58400	55.12
58450	55.13
58500	55.14
58550	55.15
58600	55.16
58650	55.17	1
58700	55.18
58750	55.19
58800
58850	56.1
58900	56.2
58950	56.3
59000	56.4	1
59050	56.5
59100	56.6
59150	56.7
59200	56.8
59250	56.9
59300	56.10
59350	56.11	1
59400	56.12
59450	56.13
59500	56.14
59550	56.15
59600	56.16	1
59650	56.17
59700	56.18
59750	56.19	1
59800
59850	57.1
59900	57.2
59950	57.3
60000	57.4
60050	57.5
60100	57.6
60150	57.7
60200	57.8
60250	57.9
60300	57.10
60350	57.11
60400	57.12
60450	57.13	1
60500	57.14
60550	57.15
60600	57.16
60650	57.17	1
60700	57.18
60750	57.19
60800
60850	58.1
60900	58.2
60950	58.3
61000	58.4
61050	58.5
61100	58.6
61150	58.7
61200	58.8
61250	58.9
61300	58.10	1
61350	58.11	1
61400	58.12
61450	58.13	1
61500	58.14
61550	58.15
61600	58.16
61650	58.17
61700	58.18	1
61750	58.19
61800
61850	59.1
61900	59.2
61950	59.3	1
62000	59.4	1
62050	59.5
62100	59.6
62150	59.7
62200	59.8
62250	59.9
62300	59.10
62350	59.11
62400	59.12
62450	59.13
62500	59.14
62550	59.15
62600	59.16
62650	59.17
62700	59.18
62750	59.19
62800
62850	60.1
62900	60.2
62950	60.3
63000	60.4
63050	60.5
63100	60.6
63150	60.7	1
63200	60.8	1
63250	60.9
63300	60.10
63350	60.11
63400	60.12
63450	60.13
63500	60.14
63550	60.15
63600	60.16
63650	60.17
63700	60.18
63750	60.19
63800
63850	61.1
63900	61.2
63950	61.3
64000	61.4
64050	61.5
64100	61.6	1
64150	61.7
64200	61.8
64250	61.9	1
64300	61.10
64350	61.11
64400	61.12
64450	61.13
64500	61.14
64550	61.15
64600	61.16
64650	61.17	1
64700	61.18	1
64750	61.19	1
64800
64850	62.1	1
64900	62.2	1
64950	62.3
65000	62.4
65050	62.5
65100	62.6
65150	62.7
65200	62.8
65250	62.9	1
65300	62.10
65350	62.11
65400	62.12
65450	62.13
65500	62.14
65550	62.15
65600	62.16
65650	62.17	1
65700	62.18
65750	62.19
65800
65850	63.1
65900	63.2
65950	63.3
66000	63.4
66050	63.5
66100	63.6
66150	63.7
66200	63.8	1
66250	63.9
66300	63.10
66350	63.11
66400	63.12
66450	63.13	1
66500	63.14
66550	63.15
66600	63.16
66650	63.17
66700	63.18
66750	63.19
66800
66850	64.1
66900	64.2
66950	64.3
67000	64.4	1
67050	64.5	1
67100	64.6	1
67150	64.7
67200	64.8
67250	64.9
67300	64.10
67350	64.11
67400	64.12
67450	64.13
67500	64.14	1
67550	64.15
67600	64.16
67650	64.17
67700	64.18
67750	64.19
67800
67850	65.1
67900	65.2
67950	65.3
68000	65.4
68050	65.5
68100	65.6
68150	65.7
68200	65.8
68250	65.9	1
68300	65.10
68350	65.11
68400	65.12	1
68450	65.13
68500	65.14
68550	65.15
68600	65.16
68650	65.17
68700	65.18	1
68750	65.19
68800
68850	66.1
68900	66.2
68950	66.3
69000	66.4
69050	66.5	1
69100	66.6
69150	66.7
69200	66.8
69250	66.9
69300	66.10
69350	66.11
69400	66.12
69450	66.13
69500	66.14
69550	66.15
69600	66.16
69650	66.17	1
69700	66.18	1
69750	66.19
69800
69850	67.1	1
69900	67.2
69950	67.3
70000	67.4	1
70050	67.5
70100	67.6
70150	67.7
70200	67.8
70250	67.9
70300	67.10
70350	67.11
70400	67.12
70450	67.13	1
70500	67.14	1
70550	67.15
70600	67.16
70650	67.17
70700	67.18
70750	67.19
70800
70850	68.1
70900	68.2
70950	68.3
71000	68.4
71050	68.5
71100	68.6
71150	68.7	1
71200	68.8
71250	68.9
71300	68.10
71350	68.11
71400	68.12
71450	68.13
71500	68.14
71550	68.15
71600	68.16	1
71650	68.17
71700	68.18
71750	68.19
71800
71850	69.1
71900	69.2
71950	69.3	1
72000	69.4
72050	69.5
72100	69.6	1
72150	69.7
72200	69.8	1
72250	69.9
72300	69.10
72350	69.11
72400	69.12
72450	69.13
72500	69.14
72550	69.15
72600	69.16
72650	69.17
72700	69.18	1
72750	69.19
72800
72850	70.1
72900	70.2
72950	70.3
73000	70.4	1
73050	70.5
73100	70.6	1
73150	70.7
73200	70.8
73250	70.9
73300	70.10
73350	70.11
73400	70.12
73450	70.13
73500	70.14
73550	70.15	1
73600	70.16	1
73650	70.17
73700	70.18
73750	70.19
73800
73850	71.1
73900	71.2
73950	71.3
74000	71.4
74050	71.5
74100	71.6
74150	71.7
74200	71.8
74250	71.9	1
74300	71.10
74350	71.11
74400	71.12
74450	71.13
74500	71.14
74550	71.15
74600	71.16
74650	71.17
74700	71.18
74750	71.19
74800
74850	72.1	1
74900	72.2	1
74950	72.3
75000	72.4
75050	72.5
75100	72.6
75150	72.7
75200	72.8
75250	72.9	1
75300	72.10	1
75350	72.11	1
75400	72.12
75450	72.13
75500	72.14
75550	72.15
75600	72.16
75650	72.17
75700	72.18
75750	72.19	1
75800
75850	73.1
75900	73.2
75950	73.3
76000	73.4	1
76050	73.5
76100	73.6
76150	73.7
76200	73.8
76250	73.9
76300	73.10
76350	73.11
76400	73.12
76450	73.13
76500	73.14
76550	73.15
76600	73.16	1
76650	73.17
76700	73.18
76750	73.19
76800
76850	74.1
76900	74.2
76950	74.3
77000	74.4	1
77050	74.5	1
77100	74.6
77150	74.7
77200	74.8
77250	74.9
77300	74.10	1
77350	74.11	1
77400	74.12
77450	74.13	1
77500	74.14
77550	74.15	1
77600	74.16	1
77650	74.17
77700	74.18
77750	74.19
77800
77850	75.1
77900	75.2
77950	75.3
78000	75.4
78050	75.5
78100	75.6
78150	75.7
78200	75.8
78250	75.9	1
78300	75.10	1
78350	75.11
78400	75.12
78450	75.13
78500	75.14
78550	75.15
78600	75.16
78650	75.17	1
78700	75.18	1
78750	75.19
78800
78850	76.1
78900	76.2
78950	76.3
79000	76.4
79050	76.5
79100	76.6
79150	76.7
79200	76.8
79250	76.9	1
79300	76.10	1
79350	76.11	1
79400	76.12
79450	76.13
79500	76.14
79550	76.15
79600	76.16
79650	76.17
79700	76.18
79750	76.19	1
79800
79850	77.1
79900	77.2
79950	77.3
80000	77.4
80050	77.5
80100	77.6
80150	77.7
80200	77.8
80250	77.9
80300	77.10
80350	77.11	1
80400	77.12
80450	77.13	1
80500	77.14
80550	77.15
80600	77.16
80650	77.17	1
80700	77.18	1
80750	77.19	1
80800
80850	78.1	1
80900	78.2	1
80950	78.3
81000	78.4
81050	78.5
81100	78.6	1
81150	78.7
81200	78.8
81250	78.9
81300	78.10	1
81350	78.11
81400	78.12
81450	78.13
81500	78.14	1
81550	78.15	1
81600	78.16
81650	78.17
81700	78.18
81750	78.19
81800
81850	79.1
81900	79.2
81950	79.3
82000	79.4
82050	79.5
82100	79.6
82150	79.7
82200	79.8	1
82250	79.9
82300	79.10
82350	79.11
82400	79.12
82450	79.13
82500	79.14
82550	79.15
82600	79.16
82650	79.17	1
82700	79.18
82750	79.19
82800
82850	80.1
82900	80.2	1
82950	80.3
83000	80.4	1
83050	80.5
83100	80.6	1
83150	80.7	1
83200	80.8
83250	80.9
83300	80.10
83350	80.11
83400	80.12
83450	80.13
83500	80.14
83550	80.15
83600	80.16
83650	80.17	1
83700	80.18
83750	80.19
83800
83850	81.1
83900	81.2
83950	81.3
84000	81.4
84050	81.5
84100	81.6	1
84150	81.7
84200	81.8
84250	81.9
84300	81.10
84350	81.11	1
84400	81.12
84450	81.13
84500	81.14
84550	81.15
84600	81.16
84650	81.17
84700	81.18
84750	81.19
84800
84850	82.1
84900	82.2	1
84950	82.3
85000	82.4
85050	82.5
85100	82.6
85150	82.7
85200	82.8
85250	82.9
85300	82.10
85350	82.11	1
85400	82.12
85450	82.13
85500	82.14
85550	82.15
85600	82.16
85650	82.17
85700	82.18
85750	82.19
85800
85850	83.1
85900	83.2
85950	83.3
86000	83.4
86050	83.5
86100	83.6
86150	83.7
86200	83.8
86250	83.9
86300	83.10	1
86350	83.11
86400	83.12
86450	83.13
86500	83.14	1
86550	83.15	1
86600	83.16	1
86650	83.17
86700	83.18
86750	83.19
86800
86850	84.1
86900	84.2
86950	84.3	1
87000	84.4	1
87050	84.5
87100	84.6
87150	84.7
87200	84.8
87250	84.9	1
87300	84.10	1
87350	84.11
87400	84.12
87450	84.13
87500	84.14
87550	84.15
87600	84.16
87650	84.17
87700	84.18
87750	84.19
87800
87850	85.1
87900	85.2
87950	85.3
88000	85.4	1
88050	85.5
88100	85.6	1
88150	85.7
88200	85.8
88250	85.9
88300	85.10	1
88350	85.11	1
88400	85.12
88450	85.13
88500	85.14
88550	85.15
88600	85.16
88650	85.17	1
88700	85.18
88750	85.19
88800
88850	86.1
88900	86.2
88950	86.3	1
89000	86.4	1
89050	86.5	1
89100	86.6
89150	86.7
89200	86.8
89250	86.9
89300	86.10
89350	86.11	1
89400	86.12
89450	86.13
89500	86.14
89550	86.15
89600	86.16
89650	86.17
89700	86.18
89750	86.19
89800
89850	87.1
89900	87.2	1
89950	87.3
90000	87.4
90050	87.5
90100	87.6
90150	87.7
90200	87.8
90250	87.9
90300	87.10
90350	87.11
90400	87.12
90450	87.13
90500	87.14
90550	87.15	1
90600	87.16
90650	87.17
90700	87.18
90750	87.19
90800
90850	88.1
90900	88.2
90950	88.3	1
91000	88.4
91050	88.5	1
91100	88.6
91150	88.7
91200	88.8
91250	88.9	1
91300	88.10	1
91350	88.11
91400	88.12	1
91450	88.13
91500	88.14
91550	88.15
91600	88.16
91650	88.17
91700	88.18
91750	88.19
91800
91850	89.1
91900	89.2
91950	89.3
92000	89.4
92050	89.5
92100	89.6
92150	89.7	1
92200	89.8
92250	89.9
92300	89.10	1
92350	89.11
92400	89.12
92450	89.13
92500	89.14
92550	89.15
92600	89.16
92650	89.17
92700	89.18
92750	89.19
92800
92850	90.1
92900	90.2
92950	90.3
93000	90.4
93050	90.5
93100	90.6
93150	90.7
93200	90.8
93250	90.9
93300	90.10
93350	90.11
93400	90.12
93450	90.13
93500	90.14
93550	90.15
93600	90.16
93650	90.17
93700	90.18
93750	90.19	1
93800
93850	91.1
93900	91.2
93950	91.3
94000	91.4
94050	91.5
94100	91.6	1
94150	91.7	1
94200	91.8
94250	91.9
94300	91.10
94350	91.11
94400	91.12
94450	91.13	1
94500	91.14	1
94550	91.15	1
94600	91.16
94650	91.17
94700	91.18	1
94750	91.19
94800
94850	92.1
94900	92.2
94950	92.3
95000	92.4
95050	92.5
95100	92.6	1
95150	92.7
95200	92.8
95250	92.9
95300	92.10
95350	92.11
95400	92.12	1
95450	92.13
95500	92.14	1
95550	92.15
95600	92.16
95650	92.17	1
95700	92.18	1
95750	92.19
95800
95850	93.1
95900	93.2
95950	93.3
96000	93.4
96050	93.5
96100	93.6
96150	93.7
96200	93.8
96250	93.9
96300	93.10
96350	93.11
96400	93.12
96450	93.13
96500	93.14
96550	93.15
96600	93.16
96650	93.17
96700	93.18
96750	93.19
96800
96850	94.1
96900	94.2
96950	94.3
97000	94.4
97050	94.5
97100	94.6
97150	94.7
97200	94.8
97250	94.9
97300	94.10
97350	94.11
97400	94.12
97450	94.13
97500	94.14
97550	94.15
97600	94.16
97650	94.17
97700	94.18	1
97750	94.19
97800
97850	95.1
97900	95.2
97950	95.3
98000	95.4
98050	95.5
98100	95.6
98150	95.7
98200	95.8
98250	95.9	1
98300	95.10
98350	95.11
98400	95.12
98450	95.13
98500	95.14
98550	95.15
98600	95.16
98650	95.17	1
98700	95.18
98750	95.19
98800
98850	96.1	1
98900	96.2
98950	96.3
99000	96.4
99050	96.5
99100	96.6
99150	96.7
99200	96.8	1
99250	96.9	1
99300	96.10
99350	96.11
99400	96.12
99450	96.13	1
99500	96.14
99550	96.15
99600	96.16
99650	96.17
99700	96.18
99750	96.19
[truncated: 2,950 more rows]

## Sheet: ch2
Chromosome 2
	File name	Signal
Chromosome coordinate	(Mb-region number.
(kb)	100 kb-window)	(1: yes)
0
50	1.1
100	1.2	1
150	1.3
200	1.4
250	1.5	1
300	1.6	1
350	1.7	1
400	1.8
450	1.9
500	1.10	1
550	1.11
600	1.12	1
650	1.13	1
700	1.14
750	1.15	1
800	1.16
850	1.17
900	1.18
950	1.19
1000
1050
1100
1150
1200
1250
1300	2.1
1350	2.2
1400	2.3
1450	2.4
1500	2.5
1550	2.6
1600	2.7
1650	2.8	1
1700	2.9
1750	2.10
1800	2.11
1850	2.12
1900	2.13	1
1950	2.14	1
2000	2.15
2050	2.16	1
2100	2.17	1
2150	2.18	1
2200	2.19
2250
2300	3.1	1
2350	3.2	1
2400	3.3	1
2450	3.4	1
2500	3.5	1
2550	3.6	1
2600	3.7
2650	3.8
2700	3.9
2750	3.10
2800	3.11
2850	3.12
2900	3.13
2950	3.14	1
3000	3.15	1
3050	3.16
3100	3.17
3150	3.18
3200	3.19
3250
3300
3350
3400
3450
3500
3550
3600	4.1
3650	4.2
3700	4.3
3750	4.4
3800	4.5
3850	4.6	1
3900	4.7	1
3950	4.8
4000	4.9
4050	4.10	1
4100	4.11
4150	4.12	1
4200	4.13
4250	4.14	1
4300	4.15	1
4350	4.16
4400	4.17
4450	4.18	1
4500	4.19
4550
4600
4650
4700
4750
4800
4850
4900
4950
5000
5050
5100
5150	5.1	1
5200	5.2
5250	5.3	1
5300	5.4	1
5350	5.5	1
5400	5.6
5450	5.7	1
5500	5.8
5550	5.9
5600	5.10
5650	5.11	1
5700	5.12	1
5750	5.13
5800	5.14
5850	5.15
5900	5.16	1
5950	5.17
6000	5.18
6050	5.19
6100
6150	6.1
6200	6.2
6250	6.3
6300	6.4
6350	6.5	1
6400	6.6	1
6450	6.7	1
6500	6.8
6550	6.9
6600	6.10
6650	6.11
6700	6.12
6750	6.13
6800	6.14	1
6850	6.15
6900	6.16
6950	6.17
7000	6.18
7050	6.19
7100
7150	7.1
7200	7.2
7250	7.3
7300	7.4
7350	7.5
7400	7.6	1
7450	7.7
7500	7.8
7550	7.9
7600	7.10	1
7650	7.11
7700	7.12
7750	7.13	1
7800	7.14
7850	7.15	1
7900	7.16
7950	7.17
8000	7.18	1
8050	7.19	1
8100
8150	8.1
8200	8.2
8250	8.3	1
8300	8.4	1
8350	8.5
8400	8.6	1
8450	8.7
8500	8.8
8550	8.9
8600	8.10
8650	8.11
8700	8.12
8750	8.13
8800	8.14	1
8850	8.15	1
8900	8.16	1
8950	8.17	1
9000	8.18
9050	8.19	1
9100
9150	9.1
9200	9.2
9250	9.3	1
9300	9.4	1
9350	9.5
9400	9.6
9450	9.7
9500	9.8
9550	9.9
9600	9.10
9650	9.11
9700	9.12
9750	9.13
9800	9.14
9850	9.15
9900	9.16
9950	9.17	1
10000	9.18	1
10050	9.19
10100
10150	10.1
10200	10.2
10250	10.3
10300	10.4
10350	10.5
10400	10.6
10450	10.7
10500	10.8
10550	10.9
10600	10.10
10650	10.11	1
10700	10.12	1
10750	10.13	1
10800	10.14
10850	10.15
10900	10.16
10950	10.17	1
11000	10.18	1
11050	10.19
11100
11150	11.1
11200	11.2
11250	11.3	1
11300	11.4	1
11350	11.5
11400	11.6	1
11450	11.7
11500	11.8
11550	11.9
11600	11.10	1
11650	11.11
11700	11.12
11750	11.13
11800	11.14
11850	11.15
11900	11.16
11950	11.17
12000	11.18
12050	11.19	1
12100
12150	12.1
12200	12.2	1
12250	12.3
12300	12.4	1
12350	12.5	1
12400	12.6	1
12450	12.7	1
12500	12.8
12550	12.9
12600	12.10	1
12650	12.11	1
12700	12.12
12750	12.13	1
12800	12.14	1
12850	12.15
12900	12.16
12950	12.17
13000	12.18	1
13050	12.19
13100
13150	13.1	1
13200	13.2	1
13250	13.3
13300	13.4
13350	13.5
13400	13.6
13450	13.7
13500	13.8
13550	13.9
13600	13.10
13650	13.11
13700	13.12	1
13750	13.13	1
13800	13.14
13850	13.15
13900	13.16
13950	13.17
14000	13.18	1
14050	13.19
14100
14150	14.1
14200	14.2	1
14250	14.3	1
14300	14.4	1
14350	14.5
14400	14.6
14450	14.7
14500	14.8	1
14550	14.9	1
14600	14.10
14650	14.11
14700	14.12
14750	14.13
14800	14.14
14850	14.15
14900	14.16
14950	14.17	1
15000	14.18
15050	14.19
15100
15150	15.1
15200	15.2
15250	15.3	1
15300	15.4
15350	15.5
15400	15.6
15450	15.7
15500	15.8	1
15550	15.9
15600	15.10	1
15650	15.11
15700	15.12
15750	15.13
15800	15.14
15850	15.15
15900	15.16
15950	15.17
16000	15.18	1
16050	15.19
16100
16150
16200
16250	16.1
16300	16.2
16350	16.3
16400	16.4
16450	16.5
16500	16.6
16550	16.7	1
16600	16.8
16650	16.9
16700	16.10
16750	16.11	1
16800	16.12	1
16850	16.13
16900	16.14
16950	16.15
17000	16.16
17050	16.17
17100	16.18
17150	16.19
17200
17250	17.1
17300	17.2
17350	17.3
17400	17.4
17450	17.5	1
17500	17.6
17550	17.7	1
17600	17.8
17650	17.9
17700	17.10
17750	17.11
17800	17.12
17850	17.13
17900	17.14
17950	17.15
18000	17.16
18050	17.17
18100	17.18
18150	17.19
18200
18250	18.1	1
18300	18.2	1
18350	18.3
18400	18.4
18450	18.5
18500	18.6
18550	18.7
18600	18.8
18650	18.9
18700	18.10	1
18750	18.11	1
18800	18.12	1
18850	18.13
18900	18.14
18950	18.15	1
19000	18.16
19050	18.17
19100	18.18
19150	18.19
19200
19250	19.1
19300	19.2	1
19350	19.3	1
19400	19.4
19450	19.5	1
19500	19.6
19550	19.7	1
19600	19.8
19650	19.9
19700	19.10
19750	19.11
19800	19.12
19850	19.13
19900	19.14
19950	19.15
20000	19.16
20050	19.17
20100	19.18	1
20150	19.19
20200
20250
20300
20350
20400
20450
20500
20550
20600
20650
20700
20750
20800
20850
20900
20950
21000
21050
21100	20.1
21150	20.2
21200	20.3	1
21250	20.4
21300	20.5
21350	20.6
21400	20.7
21450	20.8
21500	20.9
21550	20.10
21600	20.11
21650	20.12
21700	20.13
21750	20.14
21800	20.15	1
21850	20.16	1
21900	20.17
21950	20.18	1
22000	20.19
22050
22100	21.1
22150	21.2	1
22200	21.3
22250	21.4
22300	21.5
22350	21.6
22400	21.7
22450	21.8
22500	21.9
22550	21.10
22600	21.11
22650	21.12
22700	21.13
22750	21.14	1
22800	21.15
22850	21.16	1
22900	21.17
22950	21.18
23000	21.19
23050
23100	22.1
23150	22.2
23200	22.3
23250	22.4
23300	22.5
23350	22.6
23400	22.7
23450	22.8	1
23500	22.9
23550	22.10
23600	22.11
23650	22.12
23700	22.13
23750	22.14
23800	22.15
23850	22.16	1
23900	22.17	1
23950	22.18
24000	22.19	1
24050
24100	23.1
24150	23.2
24200	23.3
24250	23.4
24300	23.5
24350	23.6
24400	23.7	1
24450	23.8
24500	23.9	1
24550	23.10	1
24600	23.11
24650	23.12
24700	23.13	1
24750	23.14
24800	23.15
24850	23.16
24900	23.17
24950	23.18
25000	23.19
25050
25100	24.1
25150	24.2
25200	24.3
25250	24.4
25300	24.5
25350	24.6
25400	24.7
25450	24.8
25500	24.9
25550	24.10
25600	24.11
25650	24.12
25700	24.13
25750	24.14
25800	24.15	1
25850	24.16	1
25900	24.17	1
25950	24.18
26000	24.19
26050
26100	25.1
26150	25.2
26200	25.3	1
26250	25.4
26300	25.5
26350	25.6
26400	25.7	1
26450	25.8
26500	25.9
26550	25.10
26600	25.11
26650	25.12
26700	25.13
26750	25.14
26800	25.15
26850	25.16
26900	25.17
26950	25.18
27000	25.19
27050
27100	26.1
27150	26.2
27200	26.3
27250	26.4
27300	26.5
27350	26.6
27400	26.7
27450	26.8
27500	26.9
27550	26.10
27600	26.11	1
27650	26.12	1
27700	26.13	1
27750	26.14
27800	26.15
27850	26.16	1
27900	26.17
27950	26.18
28000	26.19
28050
28100	27.1	1
28150	27.2	1
28200	27.3
28250	27.4
28300	27.5
28350	27.6
28400	27.7
28450	27.8
28500	27.9
28550	27.10
28600	27.11
28650	27.12
28700	27.13
28750	27.14
28800	27.15
28850	27.16
28900	27.17
28950	27.18	1
29000	27.19
29050
29100	28.1
29150	28.2
29200	28.3	1
29250	28.4	1
29300	28.5	1
29350	28.6
29400	28.7
29450	28.8
29500	28.9
29550	28.10
29600	28.11
29650	28.12
29700	28.13	1
29750	28.14	1
29800	28.15
29850	28.16
29900	28.17
29950	28.18
30000	28.19	1
30050
30100	29.1
30150	29.2
30200	29.3
30250	29.4
30300	29.5	1
30350	29.6
30400	29.7
30450	29.8	1
30500	29.9	1
30550	29.10
30600	29.11
30650	29.12	1
30700	29.13
30750	29.14
30800	29.15
30850	29.16
30900	29.17
30950	29.18
31000	29.19
31050
31100	30.1
31150	30.2
31200	30.3
31250	30.4
31300	30.5
31350	30.6
31400	30.7
31450	30.8
31500	30.9
31550	30.10	1
31600	30.11	1
31650	30.12
31700	30.13
31750	30.14	1
31800	30.15
31850	30.16
31900	30.17
31950	30.18
32000	30.19	1
32050
32100	31.1
32150	31.2
32200	31.3
32250	31.4	1
32300	31.5
32350	31.6
32400	31.7
32450	31.8
32500	31.9	1
32550	31.10	1
32600	31.11	1
32650	31.12	1
32700	31.13
32750	31.14	1
32800	31.15	1
32850	31.16	1
32900	31.17
32950	31.18
33000	31.19
33050
33100	32.1
33150	32.2
33200	32.3
33250	32.4	1
33300	32.5
33350	32.6
33400	32.7
33450	32.8	1
33500	32.9
33550	32.10
33600	32.11	1
33650	32.12
33700	32.13
33750	32.14
33800	32.15
33850	32.16	1
33900	32.17
33950	32.18	1
34000	32.19	1
34050
34100	33.1
34150	33.2
34200	33.3
34250	33.4
34300	33.5
34350	33.6	1
34400	33.7
34450	33.8
34500	33.9
34550	33.10
34600	33.11
34650	33.12
34700	33.13
34750	33.14
34800	33.15
34850	33.16
34900	33.17
34950	33.18
35000	33.19	1
35050
35100	34.1	1
35150	34.2
35200	34.3
35250	34.4
35300	34.5
35350	34.6
35400	34.7
35450	34.8
35500	34.9
35550	34.10
35600	34.11
35650	34.12
35700	34.13
35750	34.14
35800	34.15
35850	34.16
35900	34.17
35950	34.18
36000	34.19	1
36050
36100	35.1
36150	35.2
36200	35.3
36250	35.4
36300	35.5
36350	35.6
36400	35.7
36450	35.8
36500	35.9
36550	35.10
36600	35.11
36650	35.12
36700	35.13
36750	35.14	1
36800	35.15
36850	35.16
36900	35.17
36950	35.18	1
37000	35.19	1
37050
37100	36.1	1
37150	36.2	1
37200	36.3
37250	36.4
37300	36.5
37350	36.6	1
37400	36.7	1
37450	36.8
37500	36.9
37550	36.10
37600	36.11	1
37650	36.12	1
37700	36.13
37750	36.14
37800	36.15
37850	36.16
37900	36.17
37950	36.18
38000	36.19
38050
38100	37.1	1
38150	37.2
38200	37.3
38250	37.4
38300	37.5
38350	37.6	1
38400	37.7
38450	37.8	1
38500	37.9
38550	37.10
38600	37.11
38650	37.12
38700	37.13
38750	37.14
38800	37.15
38850	37.16
38900	37.17
38950	37.18
39000	37.19
39050
39100	38.1	1
39150	38.2	1
39200	38.3	1
39250	38.4
39300	38.5
39350	38.6
39400	38.7	1
39450	38.8
39500	38.9	1
39550	38.10	1
39600	38.11
39650	38.12
39700	38.13	1
39750	38.14
39800	38.15
39850	38.16
39900	38.17	1
39950	38.18	1
40000	38.19
40050
40100	39.1
40150	39.2
40200	39.3
40250	39.4
40300	39.5
40350	39.6
40400	39.7
40450	39.8
40500	39.9
40550	39.10
40600	39.11
40650	39.12
40700	39.13	1
40750	39.14
40800	39.15
40850	39.16
40900	39.17	1
40950	39.18	1
41000	39.19
41050
41100	40.1
41150	40.2
41200	40.3
41250	40.4	1
41300	40.5
41350	40.6
41400	40.7	1
41450	40.8
41500	40.9
41550	40.10
41600	40.11
41650	40.12
41700	40.13
41750	40.14
41800	40.15
41850	40.16
41900	40.17
41950	40.18	1
42000	40.19
42050
42100	41.1
42150	41.2
42200	41.3
42250	41.4
42300	41.5	1
42350	41.6	1
42400	41.7
42450	41.8
42500	41.9
42550	41.10
42600	41.11
42650	41.12	1
42700	41.13	1
42750	41.14	1
42800	41.15	1
42850	41.16
42900	41.17
42950	41.18
43000	41.19
43050
43100	42.1
43150	42.2
43200	42.3
43250	42.4
43300	42.5
43350	42.6
43400	42.7
43450	42.8
43500	42.9
43550	42.10	1
43600	42.11	1
43650	42.12
43700	42.13	1
43750	42.14
43800	42.15
43850	42.16
43900	42.17	1
43950	42.18
44000	42.19
44050
44100	43.1
44150	43.2
44200	43.3
44250	43.4	1
44300	43.5
44350	43.6
44400	43.7
44450	43.8	1
44500	43.9	1
44550	43.10	1
44600	43.11	1
44650	43.12
44700	43.13	1
44750	43.14
44800	43.15	1
44850	43.16
44900	43.17
44950	43.18
45000	43.19
45050
45100	44.1
45150	44.2
45200	44.3
45250	44.4
45300	44.5
45350	44.6
45400	44.7
45450	44.8
45500	44.9
45550	44.10	1
45600	44.11	1
45650	44.12	1
45700	44.13
45750	44.14
45800	44.15
45850	44.16
45900	44.17
45950	44.18
46000	44.19	1
46050
46100	45.1
46150	45.2
46200	45.3	1
46250	45.4
46300	45.5
46350	45.6
46400	45.7
46450	45.8
46500	45.9	1
46550	45.10	1
46600	45.11
46650	45.12
46700	45.13	1
46750	45.14	1
46800	45.15
46850	45.16
46900	45.17
46950	45.18	1
47000	45.19
47050
47100	46.1
47150	46.2
47200	46.3
47250	46.4	1
47300	46.5	1
47350	46.6
47400	46.7
47450	46.8
47500	46.9
47550	46.10	1
47600	46.11
47650	46.12
47700	46.13
47750	46.14
47800	46.15
47850	46.16
47900	46.17
47950	46.18
48000	46.19
48050
48100	47.1
48150	47.2
48200	47.3
48250	47.4	1
48300	47.5
48350	47.6
48400	47.7	1
48450	47.8	1
48500	47.9
48550	47.10	1
48600	47.11
48650	47.12
48700	47.13
48750	47.14
48800	47.15
48850	47.16
48900	47.17
48950	47.18
49000	47.19
49050
49100	48.1
49150	48.2
49200	48.3
49250	48.4
49300	48.5
49350	48.6
49400	48.7
49450	48.8
49500	48.9
49550	48.10	1
49600	48.11	1
49650	48.12	1
49700	48.13	1
49750	48.14
49800	48.15
49850	48.16
49900	48.17
49950	48.18
50000	48.19
50050
50100	49.1
50150	49.2
50200	49.3
50250	49.4
50300	49.5
50350	49.6
50400	49.7	1
50450	49.8
50500	49.9
50550	49.10
50600	49.11
50650	49.12
50700	49.13
50750	49.14	1
50800	49.15	1
50850	49.16
50900	49.17	1
50950	49.18
51000	49.19
51050
51100	50.1
51150	50.2
51200	50.3	1
51250	50.4
51300	50.5
51350	50.6
51400	50.7
51450	50.8
51500	50.9
51550	50.10
51600	50.11
51650	50.12
51700	50.13
51750	50.14	1
51800	50.15	1
51850	50.16
51900	50.17
51950	50.18
52000	50.19
52050
52100	51.1
52150	51.2	1
52200	51.3
52250	51.4
52300	51.5	1
52350	51.6	1
52400	51.7
52450	51.8
52500	51.9
52550	51.10	1
52600	51.11
52650	51.12
52700	51.13
52750	51.14
52800	51.15
52850	51.16	1
52900	51.17
52950	51.18	1
53000	51.19
53050
53100	52.1	1
53150	52.2
53200	52.3
53250	52.4
53300	52.5
53350	52.6
53400	52.7	1
53450	52.8
53500	52.9
53550	52.10
53600	52.11
53650	52.12
53700	52.13
53750	52.14
53800	52.15
53850	52.16
53900	52.17
53950	52.18
54000	52.19
54050
54100	53.1
54150	53.2
54200	53.3
54250	53.4
54300	53.5
54350	53.6
54400	53.7
54450	53.8	1
54500	53.9	1
54550	53.10
54600	53.11
54650	53.12
54700	53.13	1
54750	53.14
54800	53.15
54850	53.16
54900	53.17
54950	53.18	1
55000	53.19	1
55050
55100	54.1	1
55150	54.2	1
55200	54.3
55250	54.4
55300	54.5
55350	54.6
55400	54.7
55450	54.8	1
55500	54.9	1
55550	54.10
55600	54.11
55650	54.12
55700	54.13
55750	54.14	1
55800	54.15
55850	54.16
55900	54.17
55950	54.18
56000	54.19
56050
56100	55.1
56150	55.2
56200	55.3
56250	55.4
56300	55.5
56350	55.6
56400	55.7
56450	55.8	1
56500	55.9
56550	55.10
56600	55.11
56650	55.12
56700	55.13
56750	55.14
56800	55.15
56850	55.16
56900	55.17
56950	55.18
57000	55.19	1
57050
57100	56.1
57150	56.2
57200	56.3
57250	56.4	1
57300	56.5	1
57350	56.6
57400	56.7
57450	56.8
57500	56.9
57550	56.10	1
57600	56.11
57650	56.12
57700	56.13
57750	56.14
57800	56.15
57850	56.16
57900	56.17
57950	56.18
58000	56.19
58050
58100	57.1	1
58150	57.2
58200	57.3
58250	57.4
58300	57.5
58350	57.6
58400	57.7
58450	57.8
58500	57.9
58550	57.10	1
58600	57.11	1
58650	57.12	1
58700	57.13	1
58750	57.14	1
58800	57.15	1
58850	57.16
58900	57.17
58950	57.18
59000	57.19
59050
59100	58.1
59150	58.2
59200	58.3
59250	58.4	1
59300	58.5
59350	58.6	1
59400	58.7
59450	58.8
59500	58.9	1
59550	58.10
59600	58.11
59650	58.12
59700	58.13
59750	58.14
59800	58.15	1
59850	58.16	1
59900	58.17	1
59950	58.18
60000	58.19
60050
60100	59.1
60150	59.2	1
60200	59.3
60250	59.4
60300	59.5
60350	59.6
60400	59.7
60450	59.8	1
60500	59.9
60550	59.10
60600	59.11
60650	59.12
60700	59.13
60750	59.14
60800	59.15
60850	59.16
60900	59.17
60950	59.18
61000	59.19
61050
61100	60.1
61150	60.2
61200	60.3
61250	60.4
61300	60.5
61350	60.6	1
61400	60.7	1
61450	60.8
61500	60.9
61550	60.10
61600	60.11
61650	60.12
61700	60.13
61750	60.14
61800	60.15
61850	60.16
61900	60.17
61950	60.18	1
62000	60.19	1
62050
62100	61.1
62150	61.2
62200	61.3
62250	61.4
62300	61.5	1
62350	61.6
62400	61.7
62450	61.8
62500	61.9
62550	61.10
62600	61.11
62650	61.12
62700	61.13
62750	61.14
62800	61.15
62850	61.16	1
62900	61.17
62950	61.18
63000	61.19
63050
63100	62.1	1
63150	62.2
63200	62.3
63250	62.4
63300	62.5
63350	62.6
63400	62.7
63450	62.8
63500	62.9
63550	62.10
63600	62.11
63650	62.12
63700	62.13
63750	62.14
63800	62.15
63850	62.16
63900	62.17
63950	62.18	1
64000	62.19
64050
64100	63.1
64150	63.2
64200	63.3
64250	63.4
64300	63.5	1
64350	63.6
64400	63.7
64450	63.8
64500	63.9
64550	63.10
64600	63.11	1
64650	63.12	1
64700	63.13
64750	63.14	1
64800	63.15	1
64850	63.16
64900	63.17
64950	63.18
65000	63.19
65050
65100	64.1
65150	64.2
65200	64.3
65250	64.4
65300	64.5	1
65350	64.6
65400	64.7
65450	64.8
65500	64.9	1
65550	64.10
65600	64.11
65650	64.12
65700	64.13
65750	64.14
65800	64.15
65850	64.16
65900	64.17
65950	64.18
66000	64.19
66050
66100	65.1	1
66150	65.2	1
66200	65.3
66250	65.4
66300	65.5
66350	65.6
66400	65.7
66450	65.8
66500	65.9
66550	65.10	1
66600	65.11
66650	65.12
66700	65.13
66750	65.14
66800	65.15
66850	65.16
66900	65.17
66950	65.18
67000	65.19	1
67050
67100	66.1	1
67150	66.2	1
67200	66.3
67250	66.4
67300	66.5
67350	66.6
67400	66.7	1
67450	66.8
67500	66.9	1
67550	66.10
67600	66.11
67650	66.12
67700	66.13
67750	66.14
67800	66.15
67850	66.16
67900	66.17
67950	66.18	1
68000	66.19
68050
68100	67.1
68150	67.2
68200	67.3
68250	67.4
68300	67.5	1
68350	67.6	1
68400	67.7
68450	67.8
68500	67.9
68550	67.10
68600	67.11	1
68650	67.12	1
68700	67.13
68750	67.14
68800	67.15
68850	67.16
68900	67.17
68950	67.18
69000	67.19
69050
69100	68.1
69150	68.2	1
69200	68.3
69250	68.4
69300	68.5	1
69350	68.6	1
69400	68.7
69450	68.8
69500	68.9
69550	68.10
69600	68.11
69650	68.12
69700	68.13	1
69750	68.14	1
69800	68.15
69850	68.16
69900	68.17
69950	68.18	1
70000	68.19
70050
70100	69.1
70150	69.2
70200	69.3
70250	69.4
70300	69.5
70350	69.6
70400	69.7
70450	69.8
70500	69.9
70550	69.10
70600	69.11
70650	69.12
70700	69.13
70750	69.14
70800	69.15
70850	69.16
70900	69.17
70950	69.18
71000	69.19
71050
71100	70.1
71150	70.2
71200	70.3
71250	70.4
71300	70.5
71350	70.6
71400	70.7
71450	70.8
71500	70.9
71550	70.10
71600	70.11
71650	70.12
71700	70.13
71750	70.14
71800	70.15
71850	70.16	1
71900	70.17
71950	70.18
72000	70.19
72050
72100	71.1
72150	71.2
72200	71.3
72250	71.4
72300	71.5
72350	71.6
72400	71.7
72450	71.8
72500	71.9
72550	71.10
72600	71.11
72650	71.12
72700	71.13
72750	71.14
72800	71.15
72850	71.16
72900	71.17
72950	71.18	1
73000	71.19
73050
73100	72.1
73150	72.2
73200	72.3
73250	72.4
73300	72.5
73350	72.6
73400	72.7
73450	72.8
73500	72.9	1
73550	72.10	1
73600	72.11	1
73650	72.12	1
73700	72.13
73750	72.14	1
73800	72.15
73850	72.16
73900	72.17	1
73950	72.18
74000	72.19
74050
74100	73.1	1
74150	73.2
74200	73.3	1
74250	73.4
74300	73.5	1
74350	73.6
74400	73.7
74450	73.8
74500	73.9
74550	73.10
74600	73.11
74650	73.12
74700	73.13	1
74750	73.14	1
74800	73.15
74850	73.16	1
74900	73.17
74950	73.18
75000	73.19
75050
75100	74.1
75150	74.2	1
75200	74.3	1
75250	74.4
75300	74.5
75350	74.6
75400	74.7
75450	74.8
75500	74.9
75550	74.10
75600	74.11
75650	74.12
75700	74.13
75750	74.14
75800	74.15
75850	74.16
75900	74.17
75950	74.18
76000	74.19
76050
76100	75.1	1
76150	75.2
76200	75.3
76250	75.4
76300	75.5	1
76350	75.6
76400	75.7	1
76450	75.8
76500	75.9
76550	75.10	1
76600	75.11	1
76650	75.12	1
76700	75.13
76750	75.14
76800	75.15
76850	75.16
76900	75.17
76950	75.18
77000	75.19
77050
77100	76.1
77150	76.2
77200	76.3
77250	76.4
77300	76.5	1
77350	76.6	1
77400	76.7
77450	76.8
77500	76.9	1
77550	76.10	1
77600	76.11
77650	76.12
77700	76.13
77750	76.14	1
77800	76.15
77850	76.16
77900	76.17
77950	76.18
78000	76.19
78050
78100	77.1
78150	77.2
78200	77.3	1
78250	77.4
78300	77.5	1
78350	77.6	1
78400	77.7
78450	77.8
78500	77.9	1
78550	77.10
78600	77.11
78650	77.12
78700	77.13	1
78750	77.14	1
78800	77.15
78850	77.16
78900	77.17
78950	77.18
79000	77.19	1
79050
79100	78.1
79150	78.2
79200	78.3
79250	78.4
79300	78.5
79350	78.6
79400	78.7
79450	78.8	1
79500	78.9
79550	78.10
79600	78.11
79650	78.12	1
79700	78.13	1
79750	78.14
79800	78.15
79850	78.16
79900	78.17
79950	78.18
80000	78.19
80050
80100	79.1
80150	79.2
80200	79.3
80250	79.4	1
80300	79.5
80350	79.6
80400	79.7
80450	79.8
80500	79.9
80550	79.10	1
80600	79.11
80650	79.12
80700	79.13
80750	79.14
80800	79.15
80850	79.16
80900	79.17
80950	79.18	1
81000	79.19	1
81050
81100	80.1
81150	80.2
81200	80.3
81250	80.4
81300	80.5
81350	80.6
81400	80.7
81450	80.8
81500	80.9
81550	80.10	1
81600	80.11
81650	80.12
81700	80.13
81750	80.14
81800	80.15
81850	80.16
81900	80.17
81950	80.18
82000	80.19
82050
82100	81.1
82150	81.2
82200	81.3	1
82250	81.4	1
82300	81.5
82350	81.6
82400	81.7
82450	81.8
82500	81.9
82550	81.10
82600	81.11	1
82650	81.12
82700	81.13
82750	81.14
82800	81.15
82850	81.16
82900	81.17
82950	81.18
83000	81.19
83050
83100	82.1
83150	82.2
83200	82.3
83250	82.4
83300	82.5
83350	82.6
83400	82.7	1
83450	82.8	1
83500	82.9	1
83550	82.10	1
83600	82.11
83650	82.12	1
83700	82.13
83750	82.14
83800	82.15
83850	82.16
83900	82.17
83950	82.18
84000	82.19	1
84050
84100	83.1
84150	83.2
84200	83.3	1
84250	83.4
84300	83.5
84350	83.6
84400	83.7
84450	83.8
84500	83.9
84550	83.10
84600	83.11
84650	83.12	1
84700	83.13	1
84750	83.14
84800	83.15
84850	83.16
84900	83.17
84950	83.18
85000	83.19
85050
85100	84.1	1
85150	84.2
85200	84.3
85250	84.4
85300	84.5
85350	84.6
85400	84.7	1
85450	84.8	1
85500	84.9	1
85550	84.10
85600	84.11
85650	84.12
85700	84.13
85750	84.14
85800	84.15
85850	84.16
85900	84.17
85950	84.18
86000	84.19	1
86050
86100	85.1
86150	85.2
86200	85.3
86250	85.4
86300	85.5
86350	85.6
86400	85.7
86450	85.8	1
86500	85.9	1
86550	85.10
86600	85.11
86650	85.12
86700	85.13
86750	85.14
86800	85.15
86850	85.16
86900	85.17
86950	85.18
87000	85.19	1
87050
87100	86.1
87150	86.2
87200	86.3	1
87250	86.4	1
87300	86.5
87350	86.6
87400	86.7
87450	86.8
87500	86.9
87550	86.10
87600	86.11
87650	86.12
87700	86.13
87750	86.14
87800	86.15
87850	86.16	1
87900	86.17
87950	86.18	1
88000	86.19	1
88050
88100	87.1
88150	87.2
88200	87.3
88250	87.4
88300	87.5
88350	87.6
88400	87.7	1
88450	87.8
88500	87.9
88550	87.10
88600	87.11
88650	87.12
88700	87.13	1
88750	87.14
88800	87.15
88850	87.16	1
88900	87.17
88950	87.18
89000	87.19	1
89050
89100
89150
89200
89250
89300
89350
89400
89450
89500
89550
89600
89650
89700
89750
89800
89850
89900
89950
90000
90050
90100
90150
90200
90250
90300
90350
90400
90450
90500
90550
90600
90650
90700
90750
90800
90850
90900
90950
91000
91050
91100
91150
91200
91250
91300
91350
91400
91450
91500
91550
91600
91650
91700
91750
91800
91850
91900
91950
92000
92050
92100
92150
92200
92250
92300
92350
92400
92450
92500
92550
92600
92650
92700
92750
92800
92850
92900
92950
93000
93050
93100
93150
93200
93250
93300
93350
93400
93450
93500
93550
93600
93650
93700
93750
93800
93850
93900
93950
94000
94050
94100
94150
94200
94250
94300
94350
94400
94450
94500
94550
94600
94650
94700
94750	88.1	1
94800	88.2	1
94850	88.3
94900	88.4
94950	88.5
95000	88.6	1
95050	88.7
95100	88.8
95150	88.9
95200	88.10
95250	88.11
95300	88.12
95350	88.13
95400	88.14
95450	88.15
95500	88.16
95550	88.17	1
95600	88.18	1
95650	88.19	1
95700
95750	89.1
95800	89.2
95850	89.3	1
95900	89.4
95950	89.5
96000	89.6	1
96050	89.7
96100	89.8
96150	89.9
96200	89.10
96250	89.11
96300	89.12
96350	89.13
96400	89.14	1
96450	89.15	1
96500	89.16
96550	89.17
96600	89.18
96650	89.19
96700
96750
96800
96850
96900
96950
97000
97050		1
97100
97150
97200		1
97250
97300
97350	90.1
97400	90.2
97450	90.3
97500	90.4
97550	90.5
97600	90.6
97650	90.7
97700	90.8
97750	90.9
97800	90.10
97850	90.11
97900	90.12
97950	90.13
98000	90.14	1
98050	90.15	1
98100	90.16	1
98150	90.17
98200	90.18	1
98250	90.19	1
98300
98350	91.1
98400	91.2
98450	91.3
98500	91.4
98550	91.5
98600	91.6
98650	91.7
98700	91.8
98750	91.9
98800	91.10
98850	91.11
98900	91.12
98950	91.13	1
99000	91.14
99050	91.15
99100	91.16	1
99150	91.17
99200	91.18
99250	91.19
99300
99350	92.1
99400	92.2	1
99450	92.3	1
99500	92.4
99550	92.5
99600	92.6
99650	92.7
99700	92.8
99750	92.9
[truncated: 2,864 more rows]

## Sheet: ch3
Chromosome 3
	File name	Signal
Chromosome coordinate	(Mb-region number.
(kb)	100 kb-window)	(1: yes)
0
50
100	1.1
150	1.2
200	1.3
250	1.4	1
300	1.5
350	1.6
400	1.7
450	1.8
500	1.9
550	1.10
600	1.11
650	1.12
700	1.13
750	1.14	1
800	1.15	1
850	1.16	1
900	1.17
950	1.18
1000	1.19
1050
1100	2.1
1150	2.2
1200	2.3	1
1250	2.4	1
1300	2.5
1350	2.6	1
1400	2.7
1450	2.8
1500	2.9
1550	2.10
1600	2.11
1650	2.12	1
1700	2.13
1750	2.14
1800	2.15
1850	2.16
1900	2.17
1950	2.18
2000	2.19
2050
2100	3.1
2150	3.2
2200	3.3
2250	3.4
2300	3.5
2350	3.6
2400	3.7
2450	3.8	1
2500	3.9
2550	3.10	1
2600	3.11	1
2650	3.12
2700	3.13
2750	3.14
2800	3.15
2850	3.16
2900	3.17
2950	3.18
3000	3.19	1
3050
3100	4.1
3150	4.2
3200	4.3
3250	4.4
3300	4.5
3350	4.6	1
3400	4.7
3450	4.8	1
3500	4.9
3550	4.10
3600	4.11	1
3650	4.12
3700	4.13
3750	4.14
3800	4.15
3850	4.16
3900	4.17
3950	4.18
4000	4.19
4050
4100	5.1
4150	5.2
4200	5.3
4250	5.4
4300	5.5
4350	5.6	1
4400	5.7
4450	5.8
4500	5.9
4550	5.10
4600	5.11
4650	5.12	1
4700	5.13	1
4750	5.14
4800	5.15
4850	5.16
4900	5.17
4950	5.18
5000	5.19
5050
5100	6.1
5150	6.2
5200	6.3	1
5250	6.4
5300	6.5	1
5350	6.6
5400	6.7
5450	6.8
5500	6.9
5550	6.10	1
5600	6.11
5650	6.12
5700	6.13
5750	6.14
5800	6.15
5850	6.16
5900	6.17
5950	6.18
6000	6.19
6050
6100	7.1
6150	7.2
6200	7.3
6250	7.4
6300	7.5
6350	7.6
6400	7.7	1
6450	7.8
6500	7.9
6550	7.10
6600	7.11	1
6650	7.12	1
6700	7.13
6750	7.14
6800	7.15
6850	7.16
6900	7.17	1
6950	7.18
7000	7.19
7050
7100	8.1
7150	8.2
7200	8.3
7250	8.4
7300	8.5
7350	8.6
7400	8.7	1
7450	8.8
7500	8.9	1
7550	8.10
7600	8.11
7650	8.12
7700	8.13
7750	8.14
7800	8.15
7850	8.16
7900	8.17
7950	8.18
8000	8.19
8050
8100	9.1	1
8150	9.2	1
8200	9.3
8250	9.4
8300	9.5	1
8350	9.6
8400	9.7
8450	9.8
8500	9.9	1
8550	9.10
8600	9.11	1
8650	9.12
8700	9.13
8750	9.14
8800	9.15
8850	9.16	1
8900	9.17	1
8950	9.18
9000	9.19
9050
9100	10.1
9150	10.2
9200	10.3
9250	10.4
9300	10.5
9350	10.6
9400	10.7	1
9450	10.8
9500	10.9
9550	10.10
9600	10.11
9650	10.12	1
9700	10.13	1
9750	10.14
9800	10.15
9850	10.16
9900	10.17	1
9950	10.18
10000	10.19
10050
10100	11.1	1
10150	11.2
10200	11.3	1
10250	11.4
10300	11.5
10350	11.6
10400	11.7
10450	11.8
10500	11.9
10550	11.10
10600	11.11	1
10650	11.12
10700	11.13
10750	11.14
10800	11.15	1
10850	11.16
10900	11.17
10950	11.18
11000	11.19
11050
11100	12.1
11150	12.2
11200	12.3
11250	12.4
11300	12.5
11350	12.6
11400	12.7	1
11450	12.8	1
11500	12.9
11550	12.10
11600	12.11
11650	12.12	1
11700	12.13
11750	12.14
11800	12.15
11850	12.16
11900	12.17
11950	12.18
12000	12.19
12050
12100	13.1
12150	13.2
12200	13.3
12250	13.4	1
12300	13.5	1
12350	13.6
12400	13.7
12450	13.8
12500	13.9
12550	13.10	1
12600	13.11
12650	13.12
12700	13.13
12750	13.14
12800	13.15
12850	13.16
12900	13.17
12950	13.18
13000	13.19
13050
13100	14.1
13150	14.2
13200	14.3
13250	14.4
13300	14.5
13350	14.6
13400	14.7
13450	14.8	1
13500	14.9
13550	14.10
13600	14.11
13650	14.12
13700	14.13
13750	14.14
13800	14.15	1
13850	14.16
13900	14.17
13950	14.18	1
14000	14.19	1
14050
14100	15.1	1
14150	15.2
14200	15.3
14250	15.4
14300	15.5
14350	15.6
14400	15.7
14450	15.8
14500	15.9
14550	15.10
14600	15.11
14650	15.12
14700	15.13
14750	15.14
14800	15.15
14850	15.16
14900	15.17
14950	15.18	1
15000	15.19	1
15050
15100	16.1
15150	16.2
15200	16.3
15250	16.4
15300	16.5
15350	16.6
15400	16.7
15450	16.8
15500	16.9
15550	16.10
15600	16.11
15650	16.12
15700	16.13
15750	16.14
15800	16.15
15850	16.16	1
15900	16.17
15950	16.18
16000	16.19
16050
16100	17.1
16150	17.2
16200	17.3
16250	17.4	1
16300	17.5
16350	17.6	1
16400	17.7
16450	17.8
16500	17.9
16550	17.10
16600	17.11	1
16650	17.12	1
16700	17.13
16750	17.14
16800	17.15
16850	17.16
16900	17.17	1
16950	17.18
17000	17.19
17050
17100	18.1
17150	18.2
17200	18.3
17250	18.4
17300	18.5	1
17350	18.6	1
17400	18.7	1
17450	18.8
17500	18.9	1
17550	18.10	1
17600	18.11
17650	18.12
17700	18.13
17750	18.14
17800	18.15
17850	18.16
17900	18.17
17950	18.18
18000	18.19
18050
18100	19.1
18150	19.2
18200	19.3
18250	19.4
18300	19.5	1
18350	19.6
18400	19.7
18450	19.8
18500	19.9
18550	19.10
18600	19.11
18650	19.12
18700	19.13
18750	19.14
18800	19.15
18850	19.16
18900	19.17	1
18950	19.18
19000	19.19
19050
19100	20.1
19150	20.2
19200	20.3
19250	20.4
19300	20.5
19350	20.6
19400	20.7
19450	20.8
19500	20.9
19550	20.10
19600	20.11	1
19650	20.12
19700	20.13
19750	20.14
19800	20.15
19850	20.16
19900	20.17
19950	20.18
20000	20.19
20050
20100	21.1
20150	21.2	1
20200	21.3	1
20250	21.4
20300	21.5
20350	21.6
20400	21.7
20450	21.8
20500	21.9
20550	21.10
20600	21.11
20650	21.12
20700	21.13
20750	21.14
20800	21.15
20850	21.16
20900	21.17	1
20950	21.18	1
21000	21.19	1
21050
21100	22.1
21150	22.2
21200	22.3	1
21250	22.4	1
21300	22.5
21350	22.6
21400	22.7
21450	22.8
21500	22.9
21550	22.10
21600	22.11
21650	22.12
21700	22.13
21750	22.14
21800	22.15
21850	22.16
21900	22.17	1
21950	22.18
22000	22.19
22050
22100	23.1
22150	23.2
22200	23.3
22250	23.4
22300	23.5
22350	23.6
22400	23.7	1
22450	23.8
22500	23.9
22550	23.10
22600	23.11
22650	23.12
22700	23.13
22750	23.14
22800	23.15
22850	23.16
22900	23.17
22950	23.18
23000	23.19
23050
23100	24.1
23150	24.2
23200	24.3
23250	24.4
23300	24.5
23350	24.6
23400	24.7
23450	24.8
23500	24.9
23550	24.10	1
23600	24.11
23650	24.12
23700	24.13
23750	24.14
23800	24.15
23850	24.16
23900	24.17
23950	24.18
24000	24.19
24050
24100	25.1	1
24150	25.2
24200	25.3
24250	25.4
24300	25.5
24350	25.6
24400	25.7
24450	25.8	1
24500	25.9	1
24550	25.10	1
24600	25.11	1
24650	25.12
24700	25.13
24750	25.14
24800	25.15
24850	25.16
24900	25.17
24950	25.18	1
25000	25.19
25050
25100	26.1
25150	26.2
25200	26.3
25250	26.4
25300	26.5	1
25350	26.6
25400	26.7
25450	26.8
25500	26.9
25550	26.10
25600	26.11
25650	26.12
25700	26.13
25750	26.14	1
25800	26.15	1
25850	26.16
25900	26.17	1
25950	26.18
26000	26.19
26050
26100	27.1
26150	27.2
26200	27.3
26250	27.4
26300	27.5
26350	27.6
26400	27.7
26450	27.8
26500	27.9	1
26550	27.10
26600	27.11
26650	27.12
26700	27.13	1
26750	27.14
26800	27.15
26850	27.16	1
26900	27.17	1
26950	27.18
27000	27.19
27050
27100	28.1
27150	28.2
27200	28.3	1
27250	28.4	1
27300	28.5
27350	28.6
27400	28.7
27450	28.8	1
27500	28.9
27550	28.10
27600	28.11
27650	28.12
27700	28.13
27750	28.14	1
27800	28.15	1
27850	28.16
27900	28.17
27950	28.18
28000	28.19
28050
28100	29.1
28150	29.2
28200	29.3
28250	29.4
28300	29.5
28350	29.6	1
28400	29.7	1
28450	29.8	1
28500	29.9	1
28550	29.10	1
28600	29.11
28650	29.12
28700	29.13
28750	29.14
28800	29.15
28850	29.16
28900	29.17
28950	29.18
29000	29.19
29050
29100	30.1
29150	30.2
29200	30.3
29250	30.4	1
29300	30.5
29350	30.6
29400	30.7
29450	30.8
29500	30.9
29550	30.10
29600	30.11
29650	30.12
29700	30.13	1
29750	30.14
29800	30.15
29850	30.16
29900	30.17
29950	30.18
30000	30.19
30050
30100	31.1
30150	31.2
30200	31.3	1
30250	31.4	1
30300	31.5	1
30350	31.6	1
30400	31.7
30450	31.8
30500	31.9
30550	31.10	1
30600	31.11
30650	31.12
30700	31.13
30750	31.14	1
30800	31.15
30850	31.16
30900	31.17
30950	31.18
31000	31.19
31050
31100	32.1
31150	32.2
31200	32.3
31250	32.4	1
31300	32.5
31350	32.6
31400	32.7
31450	32.8
31500	32.9
31550	32.10
31600	32.11
31650	32.12
31700	32.13
31750	32.14
31800	32.15
31850	32.16	1
31900	32.17
31950	32.18	1
32000	32.19
32050
32100	33.1
32150	33.2
32200	33.3	1
32250	33.4
32300	33.5
32350	33.6
32400	33.7
32450	33.8
32500	33.9
32550	33.10
32600	33.11
32650	33.12
32700	33.13
32750	33.14
32800	33.15
32850	33.16
32900	33.17
32950	33.18
33000	33.19
33050
33100	34.1
33150	34.2
33200	34.3
33250	34.4
33300	34.5
33350	34.6
33400	34.7
33450	34.8
33500	34.9
33550	34.10
33600	34.11
33650	34.12	1
33700	34.13
33750	34.14
33800	34.15
33850	34.16
33900	34.17
33950	34.18
34000	34.19
34050
34100	35.1
34150	35.2
34200	35.3
34250	35.4
34300	35.5
34350	35.6	1
34400	35.7
34450	35.8	1
34500	35.9
34550	35.10
34600	35.11
34650	35.12	1
34700	35.13	1
34750	35.14
34800	35.15
34850	35.16
34900	35.17	1
34950	35.18
35000	35.19
35050
35100	36.1
35150	36.2
35200	36.3
35250	36.4
35300	36.5
35350	36.6	1
35400	36.7	1
35450	36.8
35500	36.9
35550	36.10	1
35600	36.11	1
35650	36.12	1
35700	36.13
35750	36.14
35800	36.15	1
35850	36.16
35900	36.17
35950	36.18
36000	36.19
36050
36100	37.1
36150	37.2
36200	37.3
36250	37.4
36300	37.5	1
36350	37.6	1
36400	37.7
36450	37.8
36500	37.9	1
36550	37.10	1
36600	37.11
36650	37.12
36700	37.13
36750	37.14
36800	37.15
36850	37.16
36900	37.17
36950	37.18
37000	37.19
37050
37100	38.1
37150	38.2
37200	38.3
37250	38.4	1
37300	38.5	1
37350	38.6	1
37400	38.7
37450	38.8
37500	38.9	1
37550	38.10
37600	38.11
37650	38.12
37700	38.13	1
37750	38.14
37800	38.15
37850	38.16
37900	38.17	1
37950	38.18	1
38000	38.19
38050
38100	39.1
38150	39.2
38200	39.3
38250	39.4
38300	39.5
38350	39.6
38400	39.7
38450	39.8
38500	39.9
38550	39.10
38600	39.11
38650	39.12
38700	39.13
38750	39.14
38800	39.15
38850	39.16	1
38900	39.17	1
38950	39.18	1
39000	39.19
39050
39100	40.1	1
39150	40.2
39200	40.3
39250	40.4
39300	40.5
39350	40.6
39400	40.7
39450	40.8	1
39500	40.9	1
39550	40.10
39600	40.11
39650	40.12
39700	40.13
39750	40.14
39800	40.15
39850	40.16
39900	40.17
39950	40.18
40000	40.19
40050
40100	41.1
40150	41.2	1
40200	41.3	1
40250	41.4
40300	41.5	1
40350	41.6
40400	41.7
40450	41.8
40500	41.9	1
40550	41.10
40600	41.11
40650	41.12
40700	41.13
40750	41.14
40800	41.15
40850	41.16	1
40900	41.17	1
40950	41.18
41000	41.19
41050
41100	42.1
41150	42.2
41200	42.3
41250	42.4
41300	42.5
41350	42.6
41400	42.7
41450	42.8
41500	42.9	1
41550	42.10	1
41600	42.11
41650	42.12
41700	42.13
41750	42.14	1
41800	42.15
41850	42.16
41900	42.17
41950	42.18
42000	42.19
42050
42100	43.1
42150	43.2
42200	43.3
42250	43.4
42300	43.5
42350	43.6
42400	43.7	1
42450	43.8
42500	43.9
42550	43.10
42600	43.11
42650	43.12
42700	43.13
42750	43.14
42800	43.15
42850	43.16
42900	43.17	1
42950	43.18	1
43000	43.19
43050
43100	44.1	1
43150	44.2
43200	44.3
43250	44.4
43300	44.5
43350	44.6	1
43400	44.7	1
43450	44.8	1
43500	44.9
43550	44.10	1
43600	44.11	1
43650	44.12
43700	44.13
43750	44.14	1
43800	44.15
43850	44.16
43900	44.17
43950	44.18
44000	44.19
44050
44100	45.1
44150	45.2	1
44200	45.3
44250	45.4	1
44300	45.5	1
44350	45.6	1
44400	45.7	1
44450	45.8	1
44500	45.9
44550	45.10
44600	45.11
44650	45.12
44700	45.13
44750	45.14
44800	45.15
44850	45.16
44900	45.17
44950	45.18
45000	45.19
45050
45100	46.1	1
45150	46.2
45200	46.3	1
45250	46.4
45300	46.5
45350	46.6
45400	46.7	1
45450	46.8	1
45500	46.9	1
45550	46.10
45600	46.11
45650	46.12
45700	46.13
45750	46.14	1
45800	46.15	1
45850	46.16	1
45900	46.17
45950	46.18
46000	46.19	1
46050
46100	47.1
46150	47.2
46200	47.3
46250	47.4
46300	47.5
46350	47.6
46400	47.7	1
46450	47.8	1
46500	47.9
46550	47.10	1
46600	47.11	1
46650	47.12
46700	47.13
46750	47.14
46800	47.15
46850	47.16
46900	47.17	1
46950	47.18
47000	47.19
47050
47100	48.1	1
47150	48.2
47200	48.3
47250	48.4
47300	48.5
47350	48.6
47400	48.7
47450	48.8
47500	48.9
47550	48.10
47600	48.11
47650	48.12
47700	48.13	1
47750	48.14	1
47800	48.15
47850	48.16
47900	48.17
47950	48.18
48000	48.19	1
48050
48100	49.1
48150	49.2
48200	49.3
48250	49.4	1
48300	49.5
48350	49.6
48400	49.7
48450	49.8
48500	49.9
48550	49.10
48600	49.11
48650	49.12
48700	49.13
48750	49.14
48800	49.15
48850	49.16
48900	49.17
48950	49.18
49000	49.19
49050
49100	50.1
49150	50.2	1
49200	50.3
49250	50.4
49300	50.5
49350	50.6
49400	50.7
49450	50.8
49500	50.9
49550	50.10
49600	50.11	1
49650	50.12
49700	50.13
49750	50.14
49800	50.15	1
49850	50.16
49900	50.17
49950	50.18
50000	50.19	1
50050
50100	51.1
50150	51.2
50200	51.3
50250	51.4
50300	51.5
50350	51.6
50400	51.7
50450	51.8
50500	51.9
50550	51.10
50600	51.11
50650	51.12
50700	51.13
50750	51.14	1
50800	51.15	1
50850	51.16
50900	51.17
50950	51.18
51000	51.19
51050
51100	52.1	1
51150	52.2
51200	52.3
51250	52.4
51300	52.5
51350	52.6
51400	52.7
51450	52.8
51500	52.9
51550	52.10
51600	52.11
51650	52.12
51700	52.13
51750	52.14
51800	52.15
51850	52.16
51900	52.17
51950	52.18
52000	52.19
52050
52100	53.1
52150	53.2
52200	53.3
52250	53.4
52300	53.5
52350	53.6
52400	53.7
52450	53.8
52500	53.9
52550	53.10
52600	53.11	1
52650	53.12
52700	53.13
52750	53.14
52800	53.15
52850	53.16
52900	53.17
52950	53.18	1
53000	53.19	1
53050
53100	54.1
53150	54.2
53200	54.3
53250	54.4
53300	54.5
53350	54.6
53400	54.7	1
53450	54.8	1
53500	54.9	1
53550	54.10
53600	54.11
53650	54.12
53700	54.13
53750	54.14	1
53800	54.15
53850	54.16
53900	54.17
53950	54.18
54000	54.19	1
54050
54100	55.1
54150	55.2
54200	55.3
54250	55.4
54300	55.5
54350	55.6
54400	55.7	1
54450	55.8
54500	55.9
54550	55.10
54600	55.11
54650	55.12	1
54700	55.13
54750	55.14
54800	55.15
54850	55.16
54900	55.17
54950	55.18	1
55000	55.19	1
55050
55100	56.1	1
55150	56.2	1
55200	56.3	1
55250	56.4
55300	56.5
55350	56.6	1
55400	56.7
55450	56.8
55500	56.9	1
55550	56.10
55600	56.11
55650	56.12
55700	56.13
55750	56.14
55800	56.15
55850	56.16
55900	56.17	1
55950	56.18	1
56000	56.19	1
56050
56100	57.1
56150	57.2	1
56200	57.3
56250	57.4
56300	57.5	1
56350	57.6
56400	57.7
56450	57.8
56500	57.9
56550	57.10	1
56600	57.11	1
56650	57.12
56700	57.13
56750	57.14	1
56800	57.15
56850	57.16	1
56900	57.17	1
56950	57.18
57000	57.19
57050
57100	58.1
57150	58.2
57200	58.3
57250	58.4	1
57300	58.5
57350	58.6
57400	58.7
57450	58.8	1
57500	58.9
57550	58.10
57600	58.11
57650	58.12
57700	58.13
57750	58.14
57800	58.15
57850	58.16
57900	58.17
57950	58.18
58000	58.19
58050
58100	59.1
58150	59.2	1
58200	59.3	1
58250	59.4
58300	59.5
58350	59.6
58400	59.7
58450	59.8
58500	59.9
58550	59.10
58600	59.11
58650	59.12	1
58700	59.13
58750	59.14
58800	59.15
58850	59.16
58900	59.17
58950	59.18
59000	59.19
59050
59100	60.1	1
59150	60.2	1
59200	60.3	1
59250	60.4	1
59300	60.5	1
59350	60.6
59400	60.7
59450	60.8
59500	60.9
59550	60.10
59600	60.11	1
59650	60.12
59700	60.13
59750	60.14
59800	60.15
59850	60.16
59900	60.17
59950	60.18	1
60000	60.19	1
60050
60100	61.1
60150	61.2
60200	61.3
60250	61.4
60300	61.5
60350	61.6
60400	61.7
60450	61.8
60500	61.9
60550	61.10
60600	61.11
60650	61.12
60700	61.13
60750	61.14
60800	61.15
60850	61.16
60900	61.17
60950	61.18
61000	61.19
61050
61100	62.1
61150	62.2
61200	62.3
61250	62.4
61300	62.5
61350	62.6
61400	62.7	1
61450	62.8
61500	62.9
61550	62.10
61600	62.11	1
61650	62.12
61700	62.13
61750	62.14
61800	62.15
61850	62.16
61900	62.17
61950	62.18
62000	62.19
62050
62100	63.1
62150	63.2
62200	63.3
62250	63.4
62300	63.5
62350	63.6	1
62400	63.7	1
62450	63.8
62500	63.9
62550	63.10
62600	63.11
62650	63.12
62700	63.13
62750	63.14
62800	63.15
62850	63.16
62900	63.17
62950	63.18
63000	63.19
63050
63100	64.1
63150	64.2	1
63200	64.3	1
63250	64.4
63300	64.5
63350	64.6
63400	64.7
63450	64.8
63500	64.9
63550	64.10
63600	64.11
63650	64.12
63700	64.13
63750	64.14
63800	64.15
63850	64.16
63900	64.17	1
63950	64.18
64000	64.19
64050
64100	65.1
64150	65.2
64200	65.3
64250	65.4
64300	65.5
64350	65.6
64400	65.7
64450	65.8
64500	65.9
64550	65.10
64600	65.11	1
64650	65.12
64700	65.13
64750	65.14
64800	65.15	1
64850	65.16
64900	65.17
64950	65.18
65000	65.19
65050
65100	66.1
65150	66.2
65200	66.3
65250	66.4
65300	66.5
65350	66.6
65400	66.7
65450	66.8	1
65500	66.9
65550	66.10	1
65600	66.11
65650	66.12
65700	66.13
65750	66.14
65800	66.15
65850	66.16
65900	66.17
65950	66.18
66000	66.19
66050
66100
66150
66200
66250
66300
66350
66400
66450	67.1	1
66500	67.2
66550	67.3
66600	67.4	1
66650	67.5
66700	67.6
66750	67.7
66800	67.8
66850	67.9
66900	67.10
66950	67.11	1
67000	67.12
67050	67.13	1
67100	67.14
67150	67.15
67200	67.16	1
67250	67.17
67300	67.18
67350	67.19	1
67400
67450	68.1
67500	68.2
67550	68.3
67600	68.4
67650	68.5
67700	68.6
67750	68.7
67800	68.8
67850	68.9
67900	68.10
67950	68.11
68000	68.12
68050	68.13	1
68100	68.14
68150	68.15
68200	68.16	1
68250	68.17
68300	68.18
68350	68.19
68400
68450	69.1
68500	69.2
68550	69.3
68600	69.4
68650	69.5	1
68700	69.6	1
68750	69.7
68800	69.8	1
68850	69.9	1
68900	69.10	1
68950	69.11
69000	69.12
69050	69.13
69100	69.14
69150	69.15
69200	69.16
69250	69.17
69300	69.18
69350	69.19
69400
69450	70.1
69500	70.2
69550	70.3
69600	70.4
69650	70.5
69700	70.6	1
69750	70.7	1
69800	70.8	1
69850	70.9
69900	70.10	1
69950	70.11
70000	70.12
70050	70.13
70100	70.14	1
70150	70.15
70200	70.16
70250	70.17
70300	70.18
70350	70.19
70400
70450	71.1
70500	71.2
70550	71.3
70600	71.4
70650	71.5	1
70700	71.6
70750	71.7
70800	71.8
70850	71.9
70900	71.10	1
70950	71.11
71000	71.12
71050	71.13
71100	71.14
71150	71.15
71200	71.16
71250	71.17
71300	71.18
71350	71.19
71400
71450	72.1
71500	72.2	1
71550	72.3	1
71600	72.4	1
71650	72.5	1
71700	72.6
71750	72.7
71800	72.8
71850	72.9	1
71900	72.10
71950	72.11
72000	72.12
72050	72.13
72100	72.14	1
72150	72.15	1
72200	72.16
72250	72.17	1
72300	72.18	1
72350	72.19
72400
72450	73.1
72500	73.2
72550	73.3
72600	73.4
72650	73.5
72700	73.6
72750	73.7
72800	73.8
72850	73.9
72900	73.10
72950	73.11	1
73000	73.12	1
73050	73.13	1
73100	73.14	1
73150	73.15	1
73200	73.16	1
73250	73.17
73300	73.18
73350	73.19
73400
73450	74.1
73500	74.2
73550	74.3
73600	74.4
73650	74.5	1
73700	74.6
73750	74.7
73800	74.8
73850	74.9
73900	74.10	1
73950	74.11
74000	74.12
74050	74.13	1
74100	74.14
74150	74.15
74200	74.16
74250	74.17
74300	74.18
74350	74.19
74400
74450	75.1	1
74500	75.2
74550	75.3
74600	75.4
74650	75.5
74700	75.6
74750	75.7
74800	75.8
74850	75.9
74900	75.10	1
74950	75.11	1
75000	75.12
75050	75.13
75100	75.14	1
75150	75.15	1
75200	75.16
75250	75.17
75300	75.18	1
75350	75.19	1
75400
75450	76.1
75500	76.2
75550	76.3
75600	76.4
75650	76.5
75700	76.6
75750	76.7
75800	76.8
75850	76.9
75900	76.10
75950	76.11
76000	76.12
76050	76.13
76100	76.14
76150	76.15	1
76200	76.16
76250	76.17
76300	76.18
76350	76.19
76400
76450	77.1
76500	77.2
76550	77.3	1
76600	77.4
76650	77.5
76700	77.6	1
76750	77.7
76800	77.8
76850	77.9
76900	77.10
76950	77.11	1
77000	77.12
77050	77.13
77100	77.14
77150	77.15
77200	77.16
77250	77.17
77300	77.18
77350	77.19
77400
77450	78.1
77500	78.2	1
77550	78.3	1
77600	78.4
77650	78.5
77700	78.6
77750	78.7	1
77800	78.8	1
77850	78.9
77900	78.10
77950	78.11
78000	78.12
78050	78.13
78100	78.14
78150	78.15
78200	78.16
78250	78.17
78300	78.18
78350	78.19	1
78400
78450	79.1	1
78500	79.2	1
78550	79.3	1
78600	79.4
78650	79.5
78700	79.6
78750	79.7
78800	79.8
78850	79.9
78900	79.10
78950	79.11
79000	79.12
79050	79.13
79100	79.14	1
79150	79.15	1
79200	79.16	1
79250	79.17	1
79300	79.18	1
79350	79.19
79400
79450	80.1
79500	80.2
79550	80.3
79600	80.4	1
79650	80.5
79700	80.6
79750	80.7
79800	80.8
79850	80.9
79900	80.10
79950	80.11
80000	80.12
80050	80.13
80100	80.14
80150	80.15	1
80200	80.16
80250	80.17	1
80300	80.18	1
80350	80.19	1
80400
80450	81.1
80500	81.2
80550	81.3
80600	81.4	1
80650	81.5	1
80700	81.6
80750	81.7
80800	81.8
80850	81.9
80900	81.10	1
80950	81.11	1
81000	81.12
81050	81.13
81100	81.14
81150	81.15
81200	81.16
81250	81.17
81300	81.18
81350	81.19
81400
81450	82.1
81500	82.2
81550	82.3
81600	82.4
81650	82.5
81700	82.6	1
81750	82.7	1
81800	82.8	1
81850	82.9	1
81900	82.10
81950	82.11
82000	82.12
82050	82.13
82100	82.14
82150	82.15
82200	82.16	1
82250	82.17
82300	82.18
82350	82.19
82400
82450	83.1
82500	83.2
82550	83.3
82600	83.4
82650	83.5
82700	83.6
82750	83.7
82800	83.8
82850	83.9
82900	83.10
82950	83.11
83000	83.12	1
83050	83.13
83100	83.14	1
83150	83.15	1
83200	83.16
83250	83.17
83300	83.18
83350	83.19	1
83400
83450	84.1
83500	84.2
83550	84.3
83600	84.4
83650	84.5
83700	84.6	1
83750	84.7	1
83800	84.8
83850	84.9
83900	84.10
83950	84.11
84000	84.12
84050	84.13
84100	84.14
84150	84.15
84200	84.16
84250	84.17	1
84300	84.18
84350	84.19
84400
84450	85.1
84500	85.2
84550	85.3
84600	85.4
84650	85.5
84700	85.6
84750	85.7
84800	85.8	1
84850	85.9
84900	85.10
84950	85.11
85000	85.12
85050	85.13
85100	85.14
85150	85.15
85200	85.16	1
85250	85.17	1
85300	85.18	1
85350	85.19
85400
85450	86.1
85500	86.2	1
85550	86.3
85600	86.4
85650	86.5	1
85700	86.6
85750	86.7
85800	86.8	1
85850	86.9
85900	86.10
85950	86.11
86000	86.12
86050	86.13
86100	86.14
86150	86.15
86200	86.16
86250	86.17
86300	86.18
86350	86.19
86400
86450	87.1	1
86500	87.2
86550	87.3
86600	87.4
86650	87.5	1
86700	87.6	1
86750	87.7
86800	87.8
86850	87.9
86900	87.10
86950	87.11
87000	87.12
87050	87.13
87100	87.14	1
87150	87.15	1
87200	87.16	1
87250	87.17
87300	87.18
87350	87.19
87400
87450	88.1
87500	88.2
87550	88.3
87600	88.4
87650	88.5
87700	88.6
87750	88.7
87800	88.8
87850	88.9
87900	88.10
87950	88.11
88000	88.12
88050	88.13
88100	88.14
88150	88.15
88200	88.16
88250	88.17
88300	88.18
88350	88.19
88400
88450	89.1
88500	89.2
88550	89.3	1
88600	89.4	1
88650	89.5
88700	89.6
88750	89.7	1
88800	89.8
88850	89.9
88900	89.10
88950	89.11
89000	89.12
89050	89.13
89100	89.14
89150	89.15
89200	89.16
89250	89.17
89300	89.18	1
89350	89.19	1
89400
89450	90.1
89500	90.2
89550	90.3	1
89600	90.4	1
89650	90.5
89700	90.6
89750	90.7
89800	90.8	1
89850	90.9	1
89900	90.10
89950	90.11
90000	90.12
90050	90.13
90100	90.14
90150	90.15	1
90200	90.16
90250	90.17
90300	90.18
90350	90.19
90400
90450
90500
90550
90600
90650
90700
90750
90800
90850
90900
90950
91000
91050
91100
91150
91200
91250
91300
91350
91400
91450
91500
91550
91600
91650
91700
91750
91800
91850
91900
91950
92000
92050
92100
92150
92200
92250
92300
92350
92400
92450
92500
92550
92600
92650
92700
92750
92800
92850
92900
92950
93000
93050
93100
93150
93200
93250
93300
93350
93400
93450
93500
93550
93600
93650
93700
93750
93800
93850
93900
93950
94000
94050
94100
94150
94200
94250
94300
94350
94400
94450
94500
94550
94600
94650
94700
94750
94800
94850
94900
94950
95000
95050	91.1
95100	91.2
95150	91.3
95200	91.4
95250	91.5
95300	91.6	1
95350	91.7
95400	91.8
95450	91.9
95500	91.10
95550	91.11
95600	91.12	1
95650	91.13	1
95700	91.14
95750	91.15
95800	91.16
95850	91.17
95900	91.18
95950	91.19	1
96000
96050	92.1	1
96100	92.2
96150	92.3
96200	92.4
96250	92.5
96300	92.6
96350	92.7
96400	92.8
96450	92.9
96500	92.10
96550	92.11	1
96600	92.12	1
96650	92.13	1
96700	92.14	1
96750	92.15
96800	92.16
96850	92.17
96900	92.18
96950	92.19
97000
97050	93.1
97100	93.2
97150	93.3
97200	93.4
97250	93.5
97300	93.6	1
97350	93.7	1
97400	93.8
97450	93.9
97500	93.10
97550	93.11
97600	93.12
97650	93.13	1
97700	93.14
97750	93.15
97800	93.16
97850	93.17
97900	93.18
97950	93.19
98000		1
98050	94.1	1
98100	94.2
98150	94.3
98200	94.4
98250	94.5
98300	94.6
98350	94.7
98400	94.8
98450	94.9
98500	94.10
98550	94.11
98600	94.12
98650	94.13	1
98700	94.14	1
98750	94.15
98800	94.16
98850	94.17
98900	94.18
98950	94.19
99000
99050	95.1
99100	95.2
99150	95.3
99200	95.4	1
99250	95.5
99300	95.6
99350	95.7
99400	95.8
99450	95.9
99500	95.10
99550	95.11
99600	95.12
99650	95.13
99700	95.14
99750	95.15
[truncated: 1,995 more rows]

## Sheet: ch4
Chromosome 4
	File name	Signal
Chromosome coordinate	(Mb-region number.
(kb)	100 kb-window)	(1: yes)
0
50	1.1	1
100	1.2	1
150	1.3
200	1.4
250	1.5	1
300	1.6
350	1.7	1
400	1.8
450	1.9
500	1.10
550	1.11
600	1.12
650	1.13
700	1.14
750	1.15
800	1.16
850	1.17
900	1.18
950	1.19
1000
1050
1100
1150
1200
1250
1300
1350
1400
1450
1500	2.1
1550	2.2
1600	2.3
1650	2.4
1700	2.5
1750	2.6
1800	2.7
1850	2.8
1900	2.9
1950	2.10
2000	2.11
2050	2.12
2100	2.13	1
2150	2.14	1
2200	2.15	1
2250	2.16
2300	2.17
2350	2.18	1
2400	2.19
2450
2500	3.1
2550	3.2
2600	3.3
2650	3.4	1
2700	3.5	1
2750	3.6
2800	3.7
2850	3.8	1
2900	3.9
2950	3.10
3000	3.11
3050	3.12
3100	3.13
3150	3.14	1
3200	3.15
3250	3.16
3300	3.17
3350	3.18
3400	3.19
3450
3500
3550
3600
3650
3700
3750
3800
3850
3900
3950
4000	4.1
4050	4.2
4100	4.3
4150	4.4
4200	4.5
4250	4.6
4300	4.7
4350	4.8
4400	4.9
4450	4.10
4500	4.11
4550	4.12
4600	4.13
4650	4.14
4700	4.15
4750	4.16	1
4800	4.17	1
4850	4.18
4900	4.19
4950
5000	5.1
5050	5.2
5100	5.3
5150	5.4
5200	5.5
5250	5.6	1
5300	5.7	1
5350	5.8	1
5400	5.9	1
5450	5.10
5500	5.11
5550	5.12
5600	5.13
5650	5.14
5700	5.15
5750	5.16
5800	5.17
5850	5.18
5900	5.19
5950
6000	6.1	1
6050	6.2
6100	6.3
6150	6.4
6200	6.5
6250	6.6
6300	6.7
6350	6.8
6400	6.9
6450	6.10
6500	6.11
6550	6.12
6600	6.13
6650	6.14
6700	6.15
6750	6.16
6800	6.17
6850	6.18	1
6900	6.19	1
6950
7000	7.1	1
7050	7.2
7100	7.3
7150	7.4
7200	7.5
7250	7.6
7300	7.7
7350	7.8
7400	7.9
7450	7.10
7500	7.11
7550	7.12
7600	7.13
7650	7.14
7700	7.15
7750	7.16
7800	7.17	1
7850	7.18	1
7900	7.19
7950
8000
8050
8100
8150
8200
8250
8300
8350
8400
8450
8500
8550
8600
8650
8700
8750
8800
8850
8900
8950
9000	8.1
9050	8.2	1
9100	8.3	1
9150	8.4
9200	8.5
9250	8.6
9300	8.7
9350	8.8
9400	8.9	1
9450	8.10	1
9500	8.11	1
9550	8.12
9600	8.13
9650	8.14
9700	8.15
9750	8.16
9800	8.17
9850	8.18
9900	8.19
9950
10000	9.1
10050	9.2
10100	9.3
10150	9.4	1
10200	9.5
10250	9.6	1
10300	9.7	1
10350	9.8	1
10400	9.9
10450	9.10
10500	9.11	1
10550	9.12	1
10600	9.13
10650	9.14	1
10700	9.15
10750	9.16
10800	9.17
10850	9.18
10900	9.19
10950
11000	10.1	1
11050	10.2
11100	10.3	1
11150	10.4
11200	10.5	1
11250	10.6	1
11300	10.7	1
11350	10.8
11400	10.9
11450	10.10
11500	10.11
11550	10.12
11600	10.13
11650	10.14
11700	10.15
11750	10.16	1
11800	10.17
11850	10.18
11900	10.19
11950
12000	11.1
12050	11.2
12100	11.3
12150	11.4
12200	11.5
12250	11.6	1
12300	11.7	1
12350	11.8
12400	11.9	1
12450	11.10	1
12500	11.11
12550	11.12
12600	11.13	1
12650	11.14	1
12700	11.15
12750	11.16
12800	11.17
12850	11.18
12900	11.19
12950
13000	12.1	1
13050	12.2	1
13100	12.3
13150	12.4	1
13200	12.5	1
13250	12.6
13300	12.7
13350	12.8
13400	12.9
13450	12.10
13500	12.11
13550	12.12	1
13600	12.13
13650	12.14
13700	12.15
13750	12.16
13800	12.17
13850	12.18
13900	12.19
13950
14000	13.1
14050	13.2	1
14100	13.3
14150	13.4
14200	13.5
14250	13.6	1
14300	13.7	1
14350	13.8
14400	13.9
14450	13.10
14500	13.11
14550	13.12
14600	13.13	1
14650	13.14	1
14700	13.15	1
14750	13.16	1
14800	13.17
14850	13.18
14900	13.19
14950
15000	14.1
15050	14.2
15100	14.3
15150	14.4
15200	14.5	1
15250	14.6	1
15300	14.7	1
15350	14.8
15400	14.9
15450	14.10	1
15500	14.11	1
15550	14.12	1
15600	14.13	1
15650	14.14
15700	14.15
15750	14.16
15800	14.17
15850	14.18	1
15900	14.19
15950
16000	15.1
16050	15.2
16100	15.3	1
16150	15.4
16200	15.5
16250	15.6
16300	15.7
16350	15.8
16400	15.9
16450	15.10
16500	15.11
16550	15.12
16600	15.13
16650	15.14
16700	15.15
16750	15.16
16800	15.17
16850	15.18
16900	15.19	1
16950
17000	16.1
17050	16.2
17100	16.3
17150	16.4
17200	16.5
17250	16.6
17300	16.7
17350	16.8
17400	16.9
17450	16.10	1
17500	16.11
17550	16.12
17600	16.13
17650	16.14
17700	16.15
17750	16.16
17800	16.17	1
17850	16.18
17900	16.19
17950
18000	17.1
18050	17.2
18100	17.3
18150	17.4
18200	17.5
18250	17.6
18300	17.7
18350	17.8
18400	17.9
18450	17.10
18500	17.11	1
18550	17.12
18600	17.13
18650	17.14	1
18700	17.15
18750	17.16
18800	17.17	1
18850	17.18
18900	17.19	1
18950
19000	18.1
19050	18.2
19100	18.3	1
19150	18.4	1
19200	18.5	1
19250	18.6
19300	18.7
19350	18.8
19400	18.9
19450	18.10
19500	18.11
19550	18.12
19600	18.13	1
19650	18.14
19700	18.15
19750	18.16
19800	18.17	1
19850	18.18
19900	18.19
19950
20000	19.1
20050	19.2	1
20100	19.3
20150	19.4
20200	19.5
20250	19.6
20300	19.7
20350	19.8
20400	19.9
20450	19.10
20500	19.11
20550	19.12
20600	19.13
20650	19.14
20700	19.15
20750	19.16
20800	19.17	1
20850	19.18
20900	19.19	1
20950
21000	20.1
21050	20.2
21100	20.3
21150	20.4
21200	20.5	1
21250	20.6	1
21300	20.7
21350	20.8
21400	20.9
21450	20.10
21500	20.11	1
21550	20.12
21600	20.13
21650	20.14
21700	20.15
21750	20.16
21800	20.17	1
21850	20.18
21900	20.19
21950
22000	21.1
22050	21.2
22100	21.3
22150	21.4
22200	21.5
22250	21.6
22300	21.7
22350	21.8
22400	21.9
22450	21.10
22500	21.11
22550	21.12
22600	21.13
22650	21.14	1
22700	21.15
22750	21.16
22800	21.17
22850	21.18
22900	21.19	1
22950
23000	22.1
23050	22.2
23100	22.3
23150	22.4	1
23200	22.5
23250	22.6
23300	22.7
23350	22.8
23400	22.9
23450	22.10
23500	22.11
23550	22.12
23600	22.13
23650	22.14	1
23700	22.15	1
23750	22.16	1
23800	22.17
23850	22.18
23900	22.19	1
23950
24000	23.1
24050	23.2	1
24100	23.3
24150	23.4	1
24200	23.5	1
24250	23.6
24300	23.7
24350	23.8
24400	23.9	1
24450	23.10
24500	23.11
24550	23.12
24600	23.13
24650	23.14
24700	23.15
24750	23.16
24800	23.17
24850	23.18
24900	23.19
24950
25000	24.1	1
25050	24.2
25100	24.3
25150	24.4	1
25200	24.5
25250	24.6
25300	24.7
25350	24.8
25400	24.9	1
25450	24.10
25500	24.11
25550	24.12	1
25600	24.13	1
25650	24.14
25700	24.15
25750	24.16
25800	24.17
25850	24.18
25900	24.19
25950
26000	25.1
26050	25.2
26100	25.3
26150	25.4
26200	25.5
26250	25.6	1
26300	25.7	1
26350	25.8
26400	25.9
26450	25.10
26500	25.11	1
26550	25.12
26600	25.13
26650	25.14
26700	25.15
26750	25.16
26800	25.17	1
26850	25.18
26900	25.19	1
26950
27000	26.1
27050	26.2
27100	26.3
27150	26.4
27200	26.5	1
27250	26.6
27300	26.7
27350	26.8
27400	26.9	1
27450	26.10	1
27500	26.11	1
27550	26.12
27600	26.13
27650	26.14
27700	26.15
27750	26.16
27800	26.17
27850	26.18
27900	26.19	1
27950
28000	27.1	1
28050	27.2
28100	27.3
28150	27.4	1
28200	27.5	1
28250	27.6
28300	27.7
28350	27.8
28400	27.9
28450	27.10
28500	27.11
28550	27.12
28600	27.13
28650	27.14
28700	27.15
28750	27.16
28800	27.17	1
28850	27.18
28900	27.19
28950
29000	28.1
29050	28.2
29100	28.3
29150	28.4
29200	28.5
29250	28.6
29300	28.7
29350	28.8
29400	28.9
29450	28.10
29500	28.11
29550	28.12	1
29600	28.13
29650	28.14	1
29700	28.15
29750	28.16
29800	28.17
29850	28.18	1
29900	28.19
29950
30000	29.1	1
30050	29.2
30100	29.3	1
30150	29.4
30200	29.5
30250	29.6
30300	29.7
30350	29.8
30400	29.9	1
30450	29.10
30500	29.11
30550	29.12	1
30600	29.13	1
30650	29.14
30700	29.15
30750	29.16
30800	29.17
30850	29.18
30900	29.19	1
30950
31000
31050
31100
31150
31200
31250
31300
31350
31400
31450
31500
31550
31600
31650
31700
31750
31800
31850
31900
31950
32000
32050
32100
32150
32200
32250
32300
32350
32400
32450
32500
32550
32600	30.1
32650	30.2
32700	30.3
32750	30.4
32800	30.5
32850	30.6	1
32900	30.7	1
32950	30.8	1
33000	30.9
33050	30.10	1
33100	30.11
33150	30.12
33200	30.13
33250	30.14
33300	30.15
33350	30.16
33400	30.17
33450	30.18
33500	30.19
33550
33600	31.1
33650	31.2
33700	31.3
33750	31.4
33800	31.5
33850	31.6
33900	31.7	1
33950	31.8	1
34000	31.9
34050	31.10
34100	31.11
34150	31.12	1
34200	31.13	1
34250	31.14	1
34300	31.15	1
34350	31.16
34400	31.17
34450	31.18
34500	31.19
34550
34600	32.1
34650	32.2
34700	32.3
34750	32.4
34800	32.5
34850	32.6
34900	32.7
34950	32.8	1
35000	32.9
35050	32.10
35100	32.11
35150	32.12
35200	32.13
35250	32.14	1
35300	32.15
35350	32.16
35400	32.17
35450	32.18
35500	32.19
35550
35600	33.1
35650	33.2
35700	33.3
35750	33.4	1
35800	33.5	1
35850	33.6
35900	33.7
35950	33.8	1
36000	33.9
36050	33.10
36100	33.11
36150	33.12	1
36200	33.13	1
36250	33.14	1
36300	33.15	1
36350	33.16
36400	33.17
36450	33.18
36500	33.19	1
36550
36600	34.1
36650	34.2
36700	34.3	1
36750	34.4	1
36800	34.5
36850	34.6	1
36900	34.7
36950	34.8
37000	34.9
37050	34.10
37100	34.11
37150	34.12
37200	34.13
37250	34.14
37300	34.15
37350	34.16
37400	34.17
37450	34.18
37500	34.19	1
37550
37600	35.1
37650	35.2
37700	35.3
37750	35.4	1
37800	35.5
37850	35.6	1
37900	35.7	1
37950	35.8
38000	35.9
38050	35.10
38100	35.11
38150	35.12	1
38200	35.13
38250	35.14
38300	35.15
38350	35.16
38400	35.17
38450	35.18	1
38500	35.19	1
38550
38600	36.1
38650	36.2
38700	36.3
38750	36.4
38800	36.5
38850	36.6
38900	36.7
38950	36.8	1
39000	36.9	1
39050	36.10	1
39100	36.11	1
39150	36.12
39200	36.13
39250	36.14
39300	36.15
39350	36.16
39400	36.17
39450	36.18
39500	36.19
39550
39600
39650
39700
39750
39800
39850
39900
39950
40000
40050	37.1
40100	37.2
40150	37.3
40200	37.4
40250	37.5
40300	37.6
40350	37.7
40400	37.8
40450	37.9
40500	37.10
40550	37.11
40600	37.12
40650	37.13
40700	37.14
40750	37.15
40800	37.16
40850	37.17
40900	37.18
40950	37.19
41000
41050	38.1
41100	38.2
41150	38.3
41200	38.4
41250	38.5
41300	38.6
41350	38.7
41400	38.8	1
41450	38.9	1
41500	38.10	1
41550	38.11
41600	38.12
41650	38.13
41700	38.14
41750	38.15
41800	38.16	1
41850	38.17
41900	38.18
41950	38.19
42000
42050	39.1
42100	39.2
42150	39.3
42200	39.4
42250	39.5
42300	39.6
42350	39.7	1
42400	39.8	1
42450	39.9	1
42500	39.10
42550	39.11
42600	39.12
42650	39.13
42700	39.14	1
42750	39.15
42800	39.16
42850	39.17	1
42900	39.18
42950	39.19
43000
43050	40.1
43100	40.2
43150	40.3
43200	40.4
43250	40.5
43300	40.6
43350	40.7
43400	40.8
43450	40.9
43500	40.10	1
43550	40.11
43600	40.12
43650	40.13
43700	40.14
43750	40.15
43800	40.16
43850	40.17	1
43900	40.18	1
43950	40.19	1
44000
44050	41.1
44100	41.2
44150	41.3
44200	41.4
44250	41.5
44300	41.6
44350	41.7
44400	41.8
44450	41.9
44500	41.10
44550	41.11
44600	41.12
44650	41.13
44700	41.14
44750	41.15
44800	41.16
44850	41.17
44900	41.18
44950	41.19	1
45000
45050	42.1
45100	42.2
45150	42.3
45200	42.4
45250	42.5
45300	42.6
45350	42.7	1
45400	42.8
45450	42.9	1
45500	42.10
45550	42.11
45600	42.12
45650	42.13
45700	42.14
45750	42.15	1
45800	42.16	1
45850	42.17
45900	42.18
45950	42.19
46000
46050	43.1	1
46100	43.2
46150	43.3
46200	43.4
46250	43.5
46300	43.6
46350	43.7	1
46400	43.8
46450	43.9
46500	43.10
46550	43.11
46600	43.12
46650	43.13
46700	43.14
46750	43.15
46800	43.16
46850	43.17
46900	43.18
46950	43.19
47000
47050	44.1
47100	44.2
47150	44.3
47200	44.4	1
47250	44.5
47300	44.6
47350	44.7
47400	44.8
47450	44.9
47500	44.10
47550	44.11
47600	44.12
47650	44.13
47700	44.14	1
47750	44.15
47800	44.16
47850	44.17
47900	44.18
47950	44.19
48000
48050	45.1
48100	45.2
48150	45.3
48200	45.4
48250	45.5
48300	45.6	1
48350	45.7	1
48400	45.8
48450	45.9
48500	45.10
48550	45.11
48600	45.12
48650	45.13
48700	45.14	1
48750	45.15	1
48800	45.16	1
48850	45.17	1
48900	45.18	1
48950	45.19
49000
49050
49100
49150
49200
49250
49300
49350
49400
49450
49500
49550
49600
49650
49700
49750
49800
49850
49900
49950
50000
50050
50100
50150
50200
50250
50300
50350
50400
50450
50500
50550
50600
50650
50700
50750
50800
50850
50900
50950
51000
51050
51100
51150
51200
51250
51300
51350
51400
51450
51500
51550
51600
51650
51700
51750
51800
51850
51900
51950
52000
52050
52100
52150
52200
52250
52300
52350
52400	46.1
52450	46.2	1
52500	46.3
52550	46.4	1
52600	46.5	1
52650	46.6
52700	46.7	1
52750	46.8
52800	46.9
52850	46.10
52900	46.11
52950	46.12
53000	46.13
53050	46.14	1
53100	46.15
53150	46.16
53200	46.17	1
53250	46.18
53300	46.19
53350
53400	47.1
53450	47.2
53500	47.3
53550	47.4
53600	47.5
53650	47.6
53700	47.7
53750	47.8
53800	47.9
53850	47.10
53900	47.11
53950	47.12
54000	47.13
54050	47.14
54100	47.15
54150	47.16
54200	47.17
54250	47.18
54300	47.19
54350
54400	48.1	1
54450	48.2
54500	48.3
54550	48.4
54600	48.5
54650	48.6
54700	48.7
54750	48.8
54800	48.9	1
54850	48.10
54900	48.11
54950	48.12
55000	48.13
55050	48.14
55100	48.15
55150	48.16
55200	48.17
55250	48.18
55300	48.19	1
55350
55400	49.1
55450	49.2
55500	49.3
55550	49.4
55600	49.5
55650	49.6
55700	49.7
55750	49.8
55800	49.9	1
55850	49.10	1
55900	49.11
55950	49.12	1
56000	49.13
56050	49.14
56100	49.15	1
56150	49.16
56200	49.17
56250	49.18
56300	49.19
56350
56400	50.1	1
56450	50.2
56500	50.3
56550	50.4	1
56600	50.5	1
56650	50.6	1
56700	50.7
56750	50.8
56800	50.9	1
56850	50.10
56900	50.11
56950	50.12
57000	50.13	1
57050	50.14
57100	50.15
57150	50.16
57200	50.17
57250	50.18
57300	50.19
57350
57400	51.1
57450	51.2
57500	51.3
57550	51.4
57600	51.5
57650	51.6
57700	51.7
57750	51.8	1
57800	51.9
57850	51.10
57900	51.11
57950	51.12
58000	51.13	1
58050	51.14
58100	51.15	1
58150	51.16	1
58200	51.17	1
58250	51.18
58300	51.19
58350
58400	52.1
58450	52.2
58500	52.3
58550	52.4
58600	52.5
58650	52.6	1
58700	52.7
58750	52.8	1
58800	52.9	1
58850	52.10
58900	52.11
58950	52.12
59000	52.13
59050	52.14
59100	52.15
59150	52.16
59200	52.17
59250	52.18
59300	52.19
59350
59400
59450
59500
59550	53.1	1
59600	53.2
59650	53.3
59700	53.4
59750	53.5
59800	53.6
59850	53.7	1
59900	53.8
59950	53.9
60000	53.10
60050	53.11
60100	53.12
60150	53.13
60200	53.14
60250	53.15
60300	53.16	1
60350	53.17	1
60400	53.18	1
60450	53.19
60500
60550	54.1
60600	54.2
60650	54.3	1
60700	54.4
60750	54.5
60800	54.6
60850	54.7
60900	54.8
60950	54.9
61000	54.10
61050	54.11
61100	54.12
61150	54.13
61200	54.14
61250	54.15
61300	54.16
61350	54.17
61400	54.18
61450	54.19
61500
61550	55.1
61600	55.2
61650	55.3
61700	55.4
61750	55.5
61800	55.6	1
61850	55.7
61900	55.8	1
61950	55.9
62000	55.10	1
62050	55.11
62100	55.12
62150	55.13
62200	55.14
62250	55.15
62300	55.16
62350	55.17
62400	55.18
62450	55.19
62500
62550	56.1
62600	56.2
62650	56.3
62700	56.4
62750	56.5
62800	56.6
62850	56.7
62900	56.8
62950	56.9	1
63000	56.10
63050	56.11
63100	56.12
63150	56.13
63200	56.14
63250	56.15	1
63300	56.16	1
63350	56.17
63400	56.18
63450	56.19
63500
63550	57.1	1
63600	57.2	1
63650	57.3
63700	57.4
63750	57.5
63800	57.6
63850	57.7
63900	57.8	1
63950	57.9
64000	57.10
64050	57.11
64100	57.12
64150	57.13
64200	57.14	1
64250	57.15	1
64300	57.16
64350	57.17
64400	57.18
64450	57.19
64500
64550	58.1
64600	58.2
64650	58.3	1
64700	58.4	1
64750	58.5
64800	58.6
64850	58.7
64900	58.8	1
64950	58.9
65000	58.10	1
65050	58.11
65100	58.12
65150	58.13
65200	58.14
65250	58.15
65300	58.16
65350	58.17
65400	58.18
65450	58.19
65500
65550	59.1
65600	59.2
65650	59.3
65700	59.4
65750	59.5
65800	59.6
65850	59.7
65900	59.8
65950	59.9
66000	59.10
66050	59.11	1
66100	59.12
66150	59.13
66200	59.14
66250	59.15
66300	59.16
66350	59.17
66400	59.18	1
66450	59.19	1
66500
66550	60.1
66600	60.2
66650	60.3
66700	60.4
66750	60.5	1
66800	60.6
66850	60.7
66900	60.8
66950	60.9
67000	60.10
67050	60.11
67100	60.12
67150	60.13
67200	60.14
67250	60.15
67300	60.16
67350	60.17
67400	60.18	1
67450	60.19
67500
67550	61.1
67600	61.2
67650	61.3
67700	61.4
67750	61.5
67800	61.6
67850	61.7
67900	61.8
67950	61.9
68000	61.10
68050	61.11
68100	61.12
68150	61.13
68200	61.14
68250	61.15
68300	61.16	1
68350	61.17
68400	61.18
68450	61.19
68500
68550
68600
68650
68700
68750
68800
68850
68900
68950
69000
69050
69100
69150
69200
69250
69300
69350
69400
69450	62.1
69500	62.2
69550	62.3
69600	62.4
69650	62.5
69700	62.6
69750	62.7	1
69800	62.8
69850	62.9
69900	62.10
69950	62.11
70000	62.12
70050	62.13
70100	62.14	1
70150	62.15	1
70200	62.16
70250	62.17
70300	62.18
70350	62.19
70400
70450	63.1
70500	63.2
70550	63.3
70600	63.4
70650	63.5
70700	63.6	1
70750	63.7
70800	63.8
70850	63.9	1
70900	63.10
70950	63.11
71000	63.12
71050	63.13
71100	63.14
71150	63.15
71200	63.16
71250	63.17
71300	63.18
71350	63.19
71400
71450
71500
71550
71600
71650
71700
71750	64.1
71800	64.2
71850	64.3
71900	64.4
71950	64.5
72000	64.6	1
72050	64.7
72100	64.8
72150	64.9
72200	64.10
72250	64.11
72300	64.12
72350	64.13
72400	64.14
72450	64.15
72500	64.16
72550	64.17
72600	64.18	1
72650	64.19	1
72700
72750	65.1	1
72800	65.2	1
72850	65.3
72900	65.4	1
72950	65.5	1
73000	65.6
73050	65.7
73100	65.8
73150	65.9
73200	65.10
73250	65.11
73300	65.12
73350	65.13
73400	65.14
73450	65.15
73500	65.16
73550	65.17
73600	65.18
73650	65.19	1
73700
73750	66.1
73800	66.2
73850	66.3
73900	66.4
73950	66.5
74000	66.6
74050	66.7
74100	66.8
74150	66.9
74200	66.10	1
74250	66.11	1
74300	66.12
74350	66.13
74400	66.14
74450	66.15
74500	66.16
74550	66.17	1
74600	66.18
74650	66.19
74700		1
74750
74800
74850
74900
74950
75000
75050
75100
75150
75200
75250
75300
75350
75400
75450
75500
75550
75600
75650
75700	67.1
75750	67.2	1
75800	67.3
75850	67.4
75900	67.5	1
75950	67.6
76000	67.7	1
76050	67.8
76100	67.9
76150	67.10
76200	67.11
76250	67.12
76300	67.13
76350	67.14
76400	67.15
76450	67.16
76500	67.17
76550	67.18
76600	67.19
76650
76700	68.1
76750	68.2
76800	68.3
76850	68.4
76900	68.5
76950	68.6
77000	68.7
77050	68.8
77100	68.9
77150	68.10
77200	68.11
77250	68.12
77300	68.13	1
77350	68.14
77400	68.15
77450	68.16
77500	68.17
77550	68.18
77600	68.19
77650
77700	69.1
77750	69.2
77800	69.3
77850	69.4	1
77900	69.5	1
77950	69.6
78000	69.7	1
78050	69.8
78100	69.9
78150	69.10	1
78200	69.11	1
78250	69.12
78300	69.13
78350	69.14
78400	69.15
78450	69.16
78500	69.17
78550	69.18
78600	69.19
78650
78700	70.1
78750	70.2
78800	70.3
78850	70.4
78900	70.5
78950	70.6
79000	70.7	1
79050	70.8	1
79100	70.9	1
79150	70.10	1
79200	70.11	1
79250	70.12
79300	70.13
79350	70.14
79400	70.15
79450	70.16
79500	70.17
79550	70.18
79600	70.19
79650
79700	71.1
79750	71.2
79800	71.3
79850	71.4
79900	71.5
79950	71.6
80000	71.7
80050	71.8	1
80100	71.9
80150	71.10
80200	71.11
80250	71.12
80300	71.13
80350	71.14
80400	71.15
80450	71.16
80500	71.17
80550	71.18	1
80600	71.19
80650
80700	72.1
80750	72.2
80800	72.3
80850	72.4
80900	72.5	1
80950	72.6
81000	72.7	1
81050	72.8
81100	72.9	1
81150	72.10	1
81200	72.11
81250	72.12
81300	72.13
81350	72.14
81400	72.15
81450	72.16	1
81500	72.17
81550	72.18
81600	72.19
81650
81700	73.1	1
81750	73.2	1
81800	73.3
81850	73.4
81900	73.5
81950	73.6
82000	73.7
82050	73.8
82100	73.9	1
82150	73.10	1
82200	73.11
82250	73.12
82300	73.13
82350	73.14
82400	73.15
82450	73.16	1
82500	73.17
82550	73.18
82600	73.19
82650
82700	74.1
82750	74.2	1
82800	74.3	1
82850	74.4
82900	74.5
82950	74.6	1
83000	74.7	1
83050	74.8	1
83100	74.9
83150	74.10	1
83200	74.11	1
83250	74.12
83300	74.13
83350	74.14
83400	74.15
83450	74.16
83500	74.17
83550	74.18
83600	74.19
83650
83700	75.1
83750	75.2
83800	75.3
83850	75.4
83900	75.5	1
83950	75.6
84000	75.7	1
84050	75.8	1
84100	75.9	1
84150	75.10
84200	75.11	1
84250	75.12
84300	75.13
84350	75.14	1
84400	75.15
84450	75.16
84500	75.17
84550	75.18
84600	75.19	1
84650
84700	76.1
84750	76.2
84800	76.3
84850	76.4
84900	76.5
84950	76.6
85000	76.7	1
85050	76.8
85100	76.9	1
85150	76.10
85200	76.11
85250	76.12
85300	76.13
85350	76.14
85400	76.15
85450	76.16
85500	76.17
85550	76.18
85600	76.19
85650
85700	77.1
85750	77.2
85800	77.3
85850	77.4
85900	77.5
85950	77.6
86000	77.7	1
86050	77.8
86100	77.9
86150	77.10
86200	77.11
86250	77.12
86300	77.13
86350	77.14
86400	77.15
86450	77.16
86500	77.17
86550	77.18	1
86600	77.19
86650
86700	78.1
86750	78.2
86800	78.3
86850	78.4	1
86900	78.5
86950	78.6
87000	78.7	1
87050	78.8
87100	78.9
87150	78.10
87200	78.11
87250	78.12
87300	78.13
87350	78.14
87400	78.15
87450	78.16
87500	78.17
87550	78.18
87600	78.19
87650
87700	79.1
87750	79.2
87800	79.3	1
87850	79.4	1
87900	79.5
87950	79.6
88000	79.7
88050	79.8
88100	79.9
88150	79.10
88200	79.11
88250	79.12
88300	79.13	1
88350	79.14	1
88400	79.15
88450	79.16
88500	79.17	1
88550	79.18
88600	79.19
88650
88700	80.1
88750	80.2
88800	80.3
88850	80.4	1
88900	80.5
88950	80.6
89000	80.7
89050	80.8	1
89100	80.9	1
89150	80.10
89200	80.11
89250	80.12
89300	80.13
89350	80.14
89400	80.15	1
89450	80.16
89500	80.17
89550	80.18
89600	80.19
89650
89700	81.1
89750	81.2
89800	81.3
89850	81.4
89900	81.5
89950	81.6
90000	81.7
90050	81.8
90100	81.9	1
90150	81.10
90200	81.11
90250	81.12
90300	81.13
90350	81.14
90400	81.15
90450	81.16	1
90500	81.17	1
90550	81.18
90600	81.19
90650
90700	82.1
90750	82.2
90800	82.3	1
90850	82.4	1
90900	82.5	1
90950	82.6
91000	82.7
91050	82.8
91100	82.9
91150	82.10
91200	82.11
91250	82.12
91300	82.13
91350	82.14
91400	82.15
91450	82.16
91500	82.17
91550	82.18	1
91600	82.19
91650
91700	83.1
91750	83.2
91800	83.3
91850	83.4
91900	83.5
91950	83.6
92000	83.7
92050	83.8
92100	83.9
92150	83.10	1
92200	83.11
92250	83.12
92300	83.13
92350	83.14
92400	83.15	1
92450	83.16
92500	83.17
92550	83.18
92600	83.19
92650
92700	84.1
92750	84.2
92800	84.3
92850	84.4
92900	84.5
92950	84.6
93000	84.7
93050	84.8
93100	84.9	1
93150	84.10	1
93200	84.11
93250	84.12
93300	84.13	1
93350	84.14
93400	84.15
93450	84.16
93500	84.17
93550	84.18	1
93600	84.19	1
93650
93700	85.1
93750	85.2
93800	85.3	1
93850	85.4
93900	85.5
93950	85.6
94000	85.7	1
94050	85.8
94100	85.9
94150	85.10	1
94200	85.11
94250	85.12
94300	85.13	1
94350	85.14
94400	85.15
94450	85.16
94500	85.17
94550	85.18	1
94600	85.19
94650
94700	86.1
94750	86.2
94800	86.3
94850	86.4
94900	86.5
94950	86.6
95000	86.7
95050	86.8
95100	86.9
95150	86.10	1
95200	86.11	1
95250	86.12	1
95300	86.13
95350	86.14
95400	86.15
95450	86.16
95500	86.17
95550	86.18
95600	86.19	1
95650
95700	87.1
95750	87.2	1
95800	87.3
95850	87.4
95900	87.5
95950	87.6
96000	87.7
96050	87.8
96100	87.9
96150	87.10
96200	87.11	1
96250	87.12
96300	87.13
96350	87.14
96400	87.15
96450	87.16	1
96500	87.17
96550	87.18
96600	87.19
96650
96700	88.1
96750	88.2
96800	88.3
96850	88.4
96900	88.5
96950	88.6	1
97000	88.7	1
97050	88.8
97100	88.9
97150	88.10
97200	88.11	1
97250	88.12	1
97300	88.13	1
97350	88.14
97400	88.15
97450	88.16
97500	88.17
97550	88.18
97600	88.19
97650
97700	89.1	1
97750	89.2
97800	89.3
97850	89.4
97900	89.5
97950	89.6
98000	89.7
98050	89.8
98100	89.9
98150	89.10
98200	89.11
98250	89.12
98300	89.13	1
98350	89.14
98400	89.15
98450	89.16	1
98500	89.17
98550	89.18
98600	89.19
98650
98700	90.1
98750	90.2
98800	90.3
98850	90.4
98900	90.5
98950	90.6
99000	90.7
99050	90.8
99100	90.9
99150	90.10
99200	90.11
99250	90.12	1
99300	90.13	1
99350	90.14	1
99400	90.15
99450	90.16
99500	90.17
99550	90.18
99600	90.19
99650
99700	91.1
99750	91.2
[truncated: 1,830 more rows]

## Sheet: ch5
Chromosome 5
	File name	Signal
Chromosome coordinate	(Mb-region number.
(kb)	100 kb-window)	(1: yes)
0
50
100
150	1.1	1
200	1.2	1
250	1.3
300	1.4
350	1.5
400	1.6
450	1.7
500	1.8
550	1.9
600	1.10
650	1.11
700	1.12
750	1.13
800	1.14
850	1.15
900	1.16
950	1.17
1000	1.18
1050	1.19
1100
1150	2.1
1200	2.2
1250	2.3
1300	2.4
1350	2.5
1400	2.6
1450	2.7
1500	2.8
1550	2.9
1600	2.10
1650	2.11
1700	2.12
1750	2.13	1
1800	2.14	1
1850	2.15
1900	2.16
1950	2.17
2000	2.18
2050	2.19
2100
2150	3.1
2200	3.2
2250	3.3	1
2300	3.4	1
2350	3.5	1
2400	3.6
2450	3.7
2500	3.8
2550	3.9
2600	3.10
2650	3.11	1
2700	3.12
2750	3.13
2800	3.14
2850	3.15	1
2900	3.16	1
2950	3.17	1
3000	3.18	1
3050	3.19	1
3100
3150	4.1	1
3200	4.2
3250	4.3
3300	4.4	1
3350	4.5
3400	4.6
3450	4.7	1
3500	4.8	1
3550	4.9	1
3600	4.10	1
3650	4.11
3700	4.12
3750	4.13
3800	4.14
3850	4.15	1
3900	4.16	1
3950	4.17	1
4000	4.18	1
4050	4.19	1
4100
4150	5.1
4200	5.2	1
4250	5.3	1
4300	5.4	1
4350	5.5	1
4400	5.6
4450	5.7	1
4500	5.8	1
4550	5.9
4600	5.10	1
4650	5.11
4700	5.12	1
4750	5.13
4800	5.14	1
4850	5.15	1
4900	5.16	1
4950	5.17
5000	5.18
5050	5.19
5100
5150	6.1	1
5200	6.2	1
5250	6.3	1
5300	6.4
5350	6.5
5400	6.6
5450	6.7
5500	6.8	1
5550	6.9	1
5600	6.10
5650	6.11
5700	6.12
5750	6.13
5800	6.14	1
5850	6.15	1
5900	6.16	1
5950	6.17	1
6000	6.18	1
6050	6.19
6100
6150	7.1
6200	7.2	1
6250	7.3
6300	7.4
6350	7.5	1
6400	7.6
6450	7.7
6500	7.8	1
6550	7.9
6600	7.10
6650	7.11
6700	7.12
6750	7.13
6800	7.14	1
6850	7.15
6900	7.16
6950	7.17
7000	7.18
7050	7.19
7100
7150	8.1
7200	8.2
7250	8.3
7300	8.4
7350	8.5
7400	8.6
7450	8.7
7500	8.8
7550	8.9	1
7600	8.10	1
7650	8.11
7700	8.12
7750	8.13
7800	8.14
7850	8.15
7900	8.16	1
7950	8.17	1
8000	8.18	1
8050	8.19
8100
8150	9.1	1
8200	9.2	1
8250	9.3
8300	9.4
8350	9.5
8400	9.6
8450	9.7
8500	9.8
8550	9.9
8600	9.10
8650	9.11	1
8700	9.12	1
8750	9.13
8800	9.14
8850	9.15
8900	9.16
8950	9.17
9000	9.18	1
9050	9.19
9100
9150	10.1	1
9200	10.2
9250	10.3	1
9300	10.4
9350	10.5
9400	10.6
9450	10.7
9500	10.8
9550	10.9
9600	10.10
9650	10.11
9700	10.12
9750	10.13
9800	10.14
9850	10.15
9900	10.16
9950	10.17
10000	10.18
10050	10.19
10100
10150	11.1
10200	11.2
10250	11.3
10300	11.4
10350	11.5
10400	11.6
10450	11.7	1
10500	11.8
10550	11.9
10600	11.10
10650	11.11
10700	11.12
10750	11.13
10800	11.14
10850	11.15
10900	11.16
10950	11.17
11000	11.18
11050	11.19
11100
11150	12.1
11200	12.2
11250	12.3
11300	12.4
11350	12.5
11400	12.6
11450	12.7
11500	12.8
11550	12.9
11600	12.10
11650	12.11
11700	12.12	1
11750	12.13	1
11800	12.14
11850	12.15
11900	12.16	1
11950	12.17
12000	12.18
12050	12.19
12100
12150	13.1
12200	13.2
12250	13.3
12300	13.4
12350	13.5
12400	13.6
12450	13.7
12500	13.8
12550	13.9
12600	13.10
12650	13.11
12700	13.12	1
12750	13.13	1
12800	13.14	1
12850	13.15
12900	13.16	1
12950	13.17
13000	13.18
13050	13.19
13100
13150	14.1	1
13200	14.2
13250	14.3
13300	14.4
13350	14.5
13400	14.6
13450	14.7
13500	14.8
13550	14.9
13600	14.10	1
13650	14.11	1
13700	14.12
13750	14.13
13800	14.14
13850	14.15	1
13900	14.16
13950	14.17
14000	14.18	1
14050	14.19
14100
14150	15.1
14200	15.2
14250	15.3	1
14300	15.4
14350	15.5
14400	15.6
14450	15.7
14500	15.8
14550	15.9
14600	15.10
14650	15.11
14700	15.12
14750	15.13
14800	15.14
14850	15.15
14900	15.16	1
14950	15.17	1
15000	15.18	1
15050	15.19
15100
15150	16.1
15200	16.2
15250	16.3
15300	16.4	1
15350	16.5
15400	16.6
15450	16.7
15500	16.8
15550	16.9	1
15600	16.10
15650	16.11
15700	16.12
15750	16.13
15800	16.14	1
15850	16.15
15900	16.16
15950	16.17
16000	16.18
16050	16.19
16100
16150	17.1
16200	17.2
16250	17.3	1
16300	17.4	1
16350	17.5
16400	17.6
16450	17.7
16500	17.8
16550	17.9
16600	17.10	1
16650	17.11	1
16700	17.12
16750	17.13
16800	17.14
16850	17.15
16900	17.16
16950	17.17
17000	17.18
17050	17.19
17100
17150	18.1
17200	18.2
17250	18.3
17300	18.4
17350	18.5
17400	18.6
17450	18.7
17500	18.8	1
17550	18.9
17600	18.10
17650	18.11
17700	18.12
17750	18.13
17800	18.14
17850	18.15	1
17900	18.16	1
17950	18.17	1
18000	18.18	1
18050	18.19
18100
18150	19.1
18200	19.2
18250	19.3	1
18300	19.4
18350	19.5
18400	19.6
18450	19.7
18500	19.8
18550	19.9
18600	19.10
18650	19.11
18700	19.12
18750	19.13
18800	19.14
18850	19.15	1
18900	19.16
18950	19.17
19000	19.18
19050	19.19
19100
19150	20.1	1
19200	20.2
19250	20.3
19300	20.4
19350	20.5
19400	20.6
19450	20.7	1
19500	20.8
19550	20.9
19600	20.10
19650	20.11
19700	20.12
19750	20.13
19800	20.14
19850	20.15	1
19900	20.16
19950	20.17
20000	20.18
20050	20.19
20100
20150	21.1
20200	21.2
20250	21.3
20300	21.4
20350	21.5
20400	21.6
20450	21.7
20500	21.8
20550	21.9
20600	21.10
20650	21.11
20700	21.12
20750	21.13
20800	21.14	1
20850	21.15
20900	21.16
20950	21.17
21000	21.18	1
21050	21.19	1
21100
21150	22.1
21200	22.2
21250	22.3
21300	22.4
21350	22.5
21400	22.6
21450	22.7	1
21500	22.8	1
21550	22.9
21600	22.10
21650	22.11
21700	22.12
21750	22.13
21800	22.14
21850	22.15
21900	22.16
21950	22.17
22000	22.18
22050	22.19
22100
22150	23.1
22200	23.2
22250	23.3	1
22300	23.4	1
22350	23.5
22400	23.6
22450	23.7
22500	23.8
22550	23.9
22600	23.10
22650	23.11
22700	23.12
22750	23.13
22800	23.14
22850	23.15
22900	23.16
22950	23.17	1
23000	23.18
23050	23.19
23100
23150	24.1
23200	24.2	1
23250	24.3
23300	24.4
23350	24.5
23400	24.6
23450	24.7
23500	24.8
23550	24.9	1
23600	24.10	1
23650	24.11
23700	24.12
23750	24.13
23800	24.14
23850	24.15	1
23900	24.16
23950	24.17
24000	24.18
24050	24.19
24100
24150	25.1
24200	25.2
24250	25.3
24300	25.4	1
24350	25.5
24400	25.6
24450	25.7	1
24500	25.8
24550	25.9
24600	25.10
24650	25.11
24700	25.12
24750	25.13
24800	25.14
24850	25.15
24900	25.16	1
24950	25.17	1
25000	25.18	1
25050	25.19
25100
25150	26.1
25200	26.2
25250	26.3
25300	26.4
25350	26.5
25400	26.6
25450	26.7
25500	26.8
25550	26.9	1
25600	26.10	1
25650	26.11
25700	26.12
25750	26.13	1
25800	26.14
25850	26.15
25900	26.16
25950	26.17
26000	26.18
26050	26.19
26100
26150	27.1
26200	27.2	1
26250	27.3
26300	27.4
26350	27.5
26400	27.6
26450	27.7
26500	27.8
26550	27.9	1
26600	27.10
26650	27.11
26700	27.12
26750	27.13	1
26800	27.14
26850	27.15
26900	27.16
26950	27.17
27000	27.18
27050	27.19
27100
27150	28.1
27200	28.2
27250	28.3
27300	28.4	1
27350	28.5	1
27400	28.6	1
27450	28.7
27500	28.8	1
27550	28.9	1
27600	28.10	1
27650	28.11	1
27700	28.12
27750	28.13
27800	28.14
27850	28.15
27900	28.16
27950	28.17
28000	28.18
28050	28.19
28100
28150	29.1	1
28200	29.2
28250	29.3
28300	29.4
28350	29.5	1
28400	29.6
28450	29.7
28500	29.8	1
28550	29.9
28600	29.10
28650	29.11
28700	29.12
28750	29.13	1
28800	29.14
28850	29.15
28900	29.16
28950	29.17
29000	29.18
29050	29.19
29100
29150	30.1
29200	30.2
29250	30.3
29300	30.4
29350	30.5
29400	30.6
29450	30.7
29500	30.8
29550	30.9
29600	30.10
29650	30.11
29700	30.12
29750	30.13
29800	30.14	1
29850	30.15	1
29900	30.16
29950	30.17	1
30000	30.18	1
30050	30.19
30100
30150	31.1	1
30200	31.2	1
30250	31.3	1
30300	31.4
30350	31.5	1
30400	31.6	1
30450	31.7	1
30500	31.8
30550	31.9
30600	31.10
30650	31.11
30700	31.12
30750	31.13
30800	31.14
30850	31.15
30900	31.16
30950	31.17
31000	31.18
31050	31.19
31100
31150	32.1
31200	32.2
31250	32.3
31300	32.4	1
31350	32.5
31400	32.6
31450	32.7
31500	32.8	1
31550	32.9
31600	32.10
31650	32.11
31700	32.12
31750	32.13
31800	32.14
31850	32.15
31900	32.16
31950	32.17
32000	32.18
32050	32.19
32100
32150	33.1
32200	33.2
32250	33.3
32300	33.4
32350	33.5
32400	33.6
32450	33.7
32500	33.8	1
32550	33.9
32600	33.10
32650	33.11
32700	33.12
32750	33.13
32800	33.14
32850	33.15
32900	33.16
32950	33.17
33000	33.18
33050	33.19
33100
33150	34.1
33200	34.2
33250	34.3
33300	34.4
33350	34.5
33400	34.6
33450	34.7
33500	34.8
33550	34.9
33600	34.10
33650	34.11
33700	34.12
33750	34.13
33800	34.14
33850	34.15	1
33900	34.16
33950	34.17
34000	34.18
34050	34.19	1
34100
34150	35.1	1
34200	35.2
34250	35.3
34300	35.4	1
34350	35.5
34400	35.6	1
34450	35.7
34500	35.8
34550	35.9
34600	35.10	1
34650	35.11
34700	35.12
34750	35.13
34800	35.14
34850	35.15
34900	35.16	1
34950	35.17
35000	35.18
35050	35.19
35100
35150	36.1
35200	36.2
35250	36.3
35300	36.4
35350	36.5
35400	36.6
35450	36.7
35500	36.8	1
35550	36.9
35600	36.10
35650	36.11
35700	36.12
35750	36.13
35800	36.14
35850	36.15	1
35900	36.16
35950	36.17	1
36000	36.18
36050	36.19
36100
36150	37.1
36200	37.2
36250	37.3
36300	37.4
36350	37.5	1
36400	37.6
36450	37.7
36500	37.8
36550	37.9
36600	37.10	1
36650	37.11	1
36700	37.12
36750	37.13
36800	37.14
36850	37.15
36900	37.16
36950	37.17
37000	37.18	1
37050	37.19	1
37100		1
37150	38.1	1
37200	38.2	1
37250	38.3
37300	38.4
37350	38.5
37400	38.6	1
37450	38.7
37500	38.8
37550	38.9
37600	38.10	1
37650	38.11	1
37700	38.12	1
37750	38.13	1
37800	38.14
37850	38.15
37900	38.16	1
37950	38.17	1
38000	38.18
38050	38.19
38100
38150	39.1	1
38200	39.2
38250	39.3
38300	39.4	1
38350	39.5
38400	39.6
38450	39.7
38500	39.8
38550	39.9
38600	39.10
38650	39.11
38700	39.12
38750	39.13
38800	39.14
38850	39.15
38900	39.16
38950	39.17
39000	39.18	1
39050	39.19
39100
39150	40.1
39200	40.2	1
39250	40.3
39300	40.4
39350	40.5
39400	40.6
39450	40.7
39500	40.8
39550	40.9
39600	40.10
39650	40.11
39700	40.12
39750	40.13
39800	40.14	1
39850	40.15
39900	40.16
39950	40.17
40000	40.18	1
40050	40.19	1
40100
40150	41.1
40200	41.2
40250	41.3	1
40300	41.4
40350	41.5	1
40400	41.6
40450	41.7
40500	41.8
40550	41.9
40600	41.10
40650	41.11
40700	41.12
40750	41.13	1
40800	41.14
40850	41.15
40900	41.16
40950	41.17
41000	41.18
41050	41.19
41100
41150	42.1
41200	42.2
41250	42.3
41300	42.4
41350	42.5
41400	42.6
41450	42.7
41500	42.8
41550	42.9
41600	42.10
41650	42.11
41700	42.12
41750	42.13
41800	42.14
41850	42.15
41900	42.16
41950	42.17
42000	42.18
42050	42.19
42100
42150	43.1
42200	43.2
42250	43.3
42300	43.4
42350	43.5
42400	43.6
42450	43.7
42500	43.8
42550	43.9
42600	43.10	1
42650	43.11	1
42700	43.12
42750	43.13
42800	43.14
42850	43.15	1
42900	43.16
42950	43.17
43000	43.18	1
43050	43.19
43100
43150	44.1	1
43200	44.2
43250	44.3
43300	44.4
43350	44.5
43400	44.6
43450	44.7
43500	44.8
43550	44.9
43600	44.10
43650	44.11
43700	44.12
43750	44.13
43800	44.14
43850	44.15
43900	44.16
43950	44.17
44000	44.18
44050	44.19	1
44100
44150	45.1
44200	45.2
44250	45.3	1
44300	45.4
44350	45.5
44400	45.6
44450	45.7
44500	45.8
44550	45.9
44600	45.10
44650	45.11
44700	45.12
44750	45.13
44800	45.14
44850	45.15	1
44900	45.16
44950	45.17
45000	45.18	1
45050	45.19
45100
45150	46.1
45200	46.2
45250	46.3
45300	46.4
45350	46.5
45400	46.6	1
45450	46.7	1
45500	46.8
45550	46.9
45600	46.10
45650	46.11
45700	46.12
45750	46.13
45800	46.14
45850	46.15
45900	46.16
45950	46.17
46000	46.18
46050	46.19
46100
46150
46200
46250
46300
46350
46400
46450
46500
46550
46600
46650
46700
46750
46800
46850
46900
46950
47000
47050
47100
47150
47200
47250
47300
47350
47400
47450
47500
47550
47600
47650
47700
47750
47800
47850
47900
47950
48000
48050
48100
48150
48200
48250
48300
48350
48400
48450
48500
48550
48600
48650
48700
48750
48800
48850
48900
48950
49000
49050
49100
49150
49200
49250
49300
49350
49400
49450
49500	47.1
49550	47.2
49600	47.3
49650	47.4
49700	47.5	1
49750	47.6
49800	47.7	1
49850	47.8
49900	47.9
49950	47.10
50000	47.11
50050	47.12	1
50100	47.13
50150	47.14
50200	47.15
50250	47.16
50300	47.17
50350	47.18	1
50400	47.19	1
50450
50500	48.1
50550	48.2
50600	48.3
50650	48.4
50700	48.5
50750	48.6
50800	48.7
50850	48.8
50900	48.9
50950	48.10
51000	48.11
51050	48.12
51100	48.13
51150	48.14	1
51200	48.15
51250	48.16
51300	48.17
51350	48.18	1
51400	48.19
51450
51500	49.1	1
51550	49.2
51600	49.3
51650	49.4
51700	49.5
51750	49.6	1
51800	49.7	1
51850	49.8
51900	49.9
51950	49.10
52000	49.11
52050	49.12	1
52100	49.13
52150	49.14
52200	49.15
52250	49.16
52300	49.17
52350	49.18
52400	49.19
52450
52500	50.1
52550	50.2
52600	50.3
52650	50.4
52700	50.5
52750	50.6
52800	50.7
52850	50.8
52900	50.9
52950	50.10
53000	50.11
53050	50.12
53100	50.13
53150	50.14
53200	50.15
53250	50.16
53300	50.17
53350	50.18
53400	50.19	1
53450
53500	51.1
53550	51.2
53600	51.3
53650	51.4
53700	51.5
53750	51.6
53800	51.7
53850	51.8
53900	51.9
53950	51.10
54000	51.11
54050	51.12
54100	51.13	1
54150	51.14
54200	51.15
54250	51.16
54300	51.17	1
54350	51.18	1
54400	51.19
54450		1
54500	52.1
54550	52.2
54600	52.3
54650	52.4	1
54700	52.5
54750	52.6
54800	52.7
54850	52.8
54900	52.9
54950	52.10
55000	52.11
55050	52.12
55100	52.13
55150	52.14
55200	52.15
55250	52.16
55300	52.17
55350	52.18
55400	52.19
55450
55500	53.1	1
55550	53.2
55600	53.3	1
55650	53.4
55700	53.5
55750	53.6
55800	53.7
55850	53.8
55900	53.9
55950	53.10
56000	53.11
56050	53.12
56100	53.13
56150	53.14
56200	53.15
56250	53.16	1
56300	53.17
56350	53.18
56400	53.19
56450
56500	54.1
56550	54.2
56600	54.3	1
56650	54.4
56700	54.5
56750	54.6
56800	54.7
56850	54.8
56900	54.9
56950	54.10
57000	54.11
57050	54.12
57100	54.13	1
57150	54.14
57200	54.15
57250	54.16
57300	54.17	1
57350	54.18
57400	54.19
57450
57500	55.1
57550	55.2
57600	55.3	1
57650	55.4
57700	55.5
57750	55.6
57800	55.7
57850	55.8
57900	55.9	1
57950	55.10
58000	55.11
58050	55.12
58100	55.13
58150	55.14
58200	55.15
58250	55.16
58300	55.17
58350	55.18
58400	55.19
58450
58500	56.1
58550	56.2	1
58600	56.3	1
58650	56.4
58700	56.5	1
58750	56.6	1
58800	56.7	1
58850	56.8
58900	56.9
58950	56.10
59000	56.11
59050	56.12	1
59100	56.13
59150	56.14
59200	56.15	1
59250	56.16
59300	56.17
59350	56.18
59400	56.19
59450
59500	57.1
59550	57.2
59600	57.3
59650	57.4
59700	57.5
59750	57.6
59800	57.7	1
59850	57.8
59900	57.9
59950	57.10
60000	57.11
60050	57.12
60100	57.13
60150	57.14
60200	57.15
60250	57.16
60300	57.17
60350	57.18
60400	57.19	1
60450
60500	58.1
60550	58.2
60600	58.3
60650	58.4	1
60700	58.5	1
60750	58.6
60800	58.7	1
60850	58.8	1
60900	58.9
60950	58.10
61000	58.11
61050	58.12	1
61100	58.13	1
61150	58.14
61200	58.15
61250	58.16	1
61300	58.17
61350	58.18
61400	58.19
61450		1
61500	59.1	1
61550	59.2	1
61600	59.3
61650	59.4
61700	59.5
61750	59.6
61800	59.7	1
61850	59.8	1
61900	59.9	1
61950	59.10
62000	59.11
62050	59.12
62100	59.13
62150	59.14
62200	59.15
62250	59.16
62300	59.17
62350	59.18
62400	59.19
62450
62500	60.1	1
62550	60.2	1
62600	60.3
62650	60.4
62700	60.5	1
62750	60.6	1
62800	60.7
62850	60.8
62900	60.9
62950	60.10
63000	60.11	1
63050	60.12
63100	60.13
63150	60.14
63200	60.15
63250	60.16
63300	60.17
63350	60.18
63400	60.19
63450
63500	61.1
63550	61.2
63600	61.3
63650	61.4
63700	61.5
63750	61.6
63800	61.7
63850	61.8
63900	61.9
63950	61.10
64000	61.11
64050	61.12	1
64100	61.13
64150	61.14	1
64200	61.15
64250	61.16
64300	61.17
64350	61.18	1
64400	61.19	1
64450
64500	62.1
64550	62.2
64600	62.3
64650	62.4
64700	62.5
64750	62.6
64800	62.7
64850	62.8
64900	62.9
64950	62.10
65000	62.11
65050	62.12
65100	62.13
65150	62.14
65200	62.15
65250	62.16
65300	62.17
65350	62.18
65400	62.19
65450
65500	63.1
65550	63.2
65600	63.3
65650	63.4
65700	63.5
65750	63.6
65800	63.7	1
65850	63.8	1
65900	63.9
65950	63.10
66000	63.11
66050	63.12
66100	63.13
66150	63.14
66200	63.15
66250	63.16
66300	63.17
66350	63.18
66400	63.19
66450
66500	64.1
66550	64.2
66600	64.3
66650	64.4
66700	64.5
66750	64.6
66800	64.7
66850	64.8
66900	64.9
66950	64.10
67000	64.11
67050	64.12
67100	64.13
67150	64.14
67200	64.15
67250	64.16
67300	64.17	1
67350	64.18
67400	64.19
67450
67500	65.1
67550	65.2
67600	65.3
67650	65.4	1
67700	65.5
67750	65.6	1
67800	65.7
67850	65.8
67900	65.9
67950	65.10	1
68000	65.11
68050	65.12
68100	65.13
68150	65.14	1
68200	65.15
68250	65.16
68300	65.17
68350	65.18
68400	65.19	1
68450
68500	66.1
68550	66.2
68600	66.3
68650	66.4
68700	66.5
68750	66.6
68800	66.7
68850	66.8
68900	66.9
68950	66.10
69000	66.11
69050	66.12	1
69100	66.13
69150	66.14	1
69200	66.15
69250	66.16
69300	66.17
69350	66.18
69400	66.19
69450
69500	67.1
69550	67.2	1
69600	67.3
69650	67.4	1
69700	67.5	1
69750	67.6	1
69800	67.7
69850	67.8
69900	67.9
69950	67.10	1
70000	67.11
70050	67.12
70100	67.13
70150	67.14
70200	67.15
70250	67.16
70300	67.17
70350	67.18
70400	67.19
70450
70500	68.1
70550	68.2
70600	68.3	1
70650	68.4	1
70700	68.5
70750	68.6
70800	68.7
70850	68.8
70900	68.9
70950	68.10
71000	68.11	1
71050	68.12	1
71100	68.13
71150	68.14
71200	68.15	1
71250	68.16
71300	68.17
71350	68.18	1
71400	68.19
71450
71500	69.1
71550	69.2
71600	69.3	1
71650	69.4	1
71700	69.5
71750	69.6
71800	69.7
71850	69.8
71900	69.9
71950	69.10
72000	69.11
72050	69.12
72100	69.13	1
72150	69.14	1
72200	69.15
72250	69.16
72300	69.17
72350	69.18
72400	69.19	1
72450
72500	70.1
72550	70.2	1
72600	70.3
72650	70.4
72700	70.5
72750	70.6	1
72800	70.7
72850	70.8
72900	70.9
72950	70.10
73000	70.11
73050	70.12
73100	70.13
73150	70.14	1
73200	70.15
73250	70.16
73300	70.17
73350	70.18
73400	70.19
73450
73500	71.1
73550	71.2
73600	71.3
73650	71.4
73700	71.5
73750	71.6	1
73800	71.7	1
73850	71.8
73900	71.9
73950	71.10
74000	71.11
74050	71.12
74100	71.13
74150	71.14
74200	71.15	1
74250	71.16	1
74300	71.17	1
74350	71.18	1
74400	71.19	1
74450		1
74500	72.1
74550	72.2
74600	72.3
74650	72.4
74700	72.5
74750	72.6	1
74800	72.7	1
74850	72.8
74900	72.9	1
74950	72.10
75000	72.11
75050	72.12
75100	72.13	1
75150	72.14
75200	72.15	1
75250	72.16
75300	72.17
75350	72.18
75400	72.19
75450
75500	73.1
75550	73.2
75600	73.3
75650	73.4
75700	73.5
75750	73.6
75800	73.7
75850	73.8	1
75900	73.9	1
75950	73.10
76000	73.11
76050	73.12	1
76100	73.13
76150	73.14
76200	73.15
76250	73.16
76300	73.17
76350	73.18	1
76400	73.19	1
76450
76500	74.1
76550	74.2	1
76600	74.3
76650	74.4
76700	74.5
76750	74.6
76800	74.7
76850	74.8
76900	74.9	1
76950	74.10	1
77000	74.11
77050	74.12	1
77100	74.13	1
77150	74.14
77200	74.15
77250	74.16
77300	74.17
77350	74.18
77400	74.19	1
77450
77500	75.1
77550	75.2	1
77600	75.3
77650	75.4	1
77700	75.5	1
77750	75.6	1
77800	75.7
77850	75.8
77900	75.9
77950	75.10
78000	75.11	1
78050	75.12	1
78100	75.13
78150	75.14
78200	75.15
78250	75.16
78300	75.17
78350	75.18
78400	75.19
78450
78500	76.1	1
78550	76.2
78600	76.3
78650	76.4
78700	76.5
78750	76.6	1
78800	76.7
78850	76.8
78900	76.9
78950	76.10
79000	76.11	1
79050	76.12	1
79100	76.13
79150	76.14	1
79200	76.15
79250	76.16
79300	76.17
79350	76.18
79400	76.19
79450
79500	77.1
79550	77.2
79600	77.3
79650	77.4
79700	77.5
79750	77.6
79800	77.7
79850	77.8
79900	77.9
79950	77.10
80000	77.11
80050	77.12
80100	77.13
80150	77.14
80200	77.15
80250	77.16
80300	77.17
80350	77.18
80400	77.19
80450
80500	78.1
80550	78.2
80600	78.3
80650	78.4
80700	78.5
80750	78.6
80800	78.7
80850	78.8
80900	78.9
80950	78.10	1
81000	78.11
81050	78.12
81100	78.13
81150	78.14
81200	78.15
81250	78.16
81300	78.17
81350	78.18
81400	78.19
81450
81500	79.1	1
81550	79.2
81600	79.3
81650	79.4	1
81700	79.5
81750	79.6
81800	79.7
81850	79.8	1
81900	79.9
81950	79.10
82000	79.11
82050	79.12
82100	79.13
82150	79.14	1
82200	79.15
82250	79.16
82300	79.17
82350	79.18
82400	79.19	1
82450
82500	80.1
82550	80.2	1
82600	80.3	1
82650	80.4	1
82700	80.5	1
82750	80.6
82800	80.7
82850	80.8
82900	80.9
82950	80.10
83000	80.11	1
83050	80.12
83100	80.13
83150	80.14
83200	80.15
83250	80.16
83300	80.17
83350	80.18
83400	80.19
83450
83500	81.1
83550	81.2
83600	81.3
83650	81.4
83700	81.5
83750	81.6
83800	81.7
83850	81.8
83900	81.9
83950	81.10
84000	81.11
84050	81.12
84100	81.13
84150	81.14	1
84200	81.15	1
84250	81.16
84300	81.17
84350	81.18
84400	81.19	1
84450
84500	82.1
84550	82.2
84600	82.3	1
84650	82.4
84700	82.5
84750	82.6
84800	82.7
84850	82.8
84900	82.9
84950	82.10
85000	82.11
85050	82.12
85100	82.13
85150	82.14	1
85200	82.15
85250	82.16
85300	82.17	1
85350	82.18	1
85400	82.19
85450
85500	83.1	1
85550	83.2
85600	83.3
85650	83.4
85700	83.5	1
85750	83.6	1
85800	83.7
85850	83.8
85900	83.9
85950	83.10
86000	83.11
86050	83.12
86100	83.13
86150	83.14	1
86200	83.15
86250	83.16
86300	83.17
86350	83.18
86400	83.19
86450
86500	84.1
86550	84.2
86600	84.3
86650	84.4
86700	84.5
86750	84.6	1
86800	84.7
86850	84.8
86900	84.9
86950	84.10
87000	84.11
87050	84.12
87100	84.13
87150	84.14
87200	84.15
87250	84.16
87300	84.17
87350	84.18
87400	84.19
87450
87500	85.1
87550	85.2	1
87600	85.3
87650	85.4
87700	85.5
87750	85.6
87800	85.7
87850	85.8	1
87900	85.9	1
87950	85.10
88000	85.11
88050	85.12
88100	85.13
88150	85.14
88200	85.15
88250	85.16
88300	85.17
88350	85.18
88400	85.19
88450
88500	86.1
88550	86.2	1
88600	86.3
88650	86.4	1
88700	86.5
88750	86.6
88800	86.7
88850	86.8	1
88900	86.9
88950	86.10
89000	86.11	1
89050	86.12
89100	86.13
89150	86.14
89200	86.15
89250	86.16
89300	86.17	1
89350	86.18
89400	86.19
89450
89500	87.1
89550	87.2
89600	87.3
89650	87.4
89700	87.5
89750	87.6
89800	87.7
89850	87.8
89900	87.9
89950	87.10	1
90000	87.11
90050	87.12
90100	87.13
90150	87.14
90200	87.15
90250	87.16
90300	87.17
90350	87.18
90400	87.19
90450
90500	88.1
90550	88.2
90600	88.3
90650	88.4
90700	88.5
90750	88.6	1
90800	88.7
90850	88.8
90900	88.9
90950	88.10	1
91000	88.11
91050	88.12
91100	88.13
91150	88.14	1
91200	88.15
91250	88.16	1
91300	88.17
91350	88.18
91400	88.19
91450
91500
91550
91600
91650
91700
91750	89.1
91800	89.2
91850	89.3
91900	89.4
91950	89.5	1
92000	89.6	1
92050	89.7
92100	89.8
92150	89.9
92200	89.10
92250	89.11	1
92300	89.12	1
92350	89.13	1
92400	89.14
92450	89.15	1
92500	89.16
92550	89.17
92600	89.18
92650	89.19
92700
92750	90.1
92800	90.2
92850	90.3
92900	90.4
92950	90.5
93000	90.6
93050	90.7
93100	90.8
93150	90.9
93200	90.10	1
93250	90.11	1
93300	90.12	1
93350	90.13
93400	90.14
93450	90.15
93500	90.16
93550	90.17
93600	90.18
93650	90.19
93700
93750	91.1	1
93800	91.2
93850	91.3
93900	91.4
93950	91.5
94000	91.6
94050	91.7
94100	91.8
94150	91.9
94200	91.10
94250	91.11
94300	91.12
94350	91.13
94400	91.14	1
94450	91.15
94500	91.16
94550	91.17	1
94600	91.18
94650	91.19
94700
94750	92.1
94800	92.2	1
94850	92.3
94900	92.4
94950	92.5
95000	92.6
95050	92.7
95100	92.8
95150	92.9
95200	92.10
95250	92.11	1
95300	92.12	1
95350	92.13
95400	92.14
95450	92.15
95500	92.16
95550	92.17
95600	92.18
95650	92.19
95700
95750	93.1
95800	93.2
95850	93.3
95900	93.4
95950	93.5
96000	93.6
96050	93.7	1
96100	93.8
96150	93.9	1
96200	93.10
96250	93.11
96300	93.12
96350	93.13	1
96400	93.14	1
96450	93.15
96500	93.16
96550	93.17
96600	93.18
96650	93.19
96700
96750
96800
96850
96900
96950
97000
97050
97100
97150
97200
97250
97300
97350
97400
97450
97500
97550
97600
97650	94.1	1
97700	94.2	1
97750	94.3
97800	94.4
97850	94.5
97900	94.6
97950	94.7
98000	94.8
98050	94.9
98100	94.10
98150	94.11
98200	94.12
98250	94.13
98300	94.14
98350	94.15
98400	94.16
98450	94.17
98500	94.18
98550	94.19
98600
98650	95.1
98700	95.2
98750	95.3
98800	95.4
98850	95.5
98900	95.6
98950	95.7
99000	95.8
99050	95.9
99100	95.10	1
99150	95.11	1
99200	95.12
99250	95.13
99300	95.14
99350	95.15
99400	95.16
99450	95.17
99500	95.18
99550	95.19
99600
99650	96.1
99700	96.2
99750	96.3
[truncated: 1,622 more rows]

## Sheet: ch6
Chromosome 6
	File name	Strong VWG/CWB
Chromosome coordinate	(Mb-region number.	Signals
(kb)	100 kb-window)	(1: yes)
0
50	1.1
100	1.2
150	1.3
200	1.4	1
250	1.5	1
300	1.6
350	1.7
400	1.8
450	1.9	1
500	1.10
550	1.11
600	1.12
650	1.13
700	1.14
750	1.15
800	1.16	1
850	1.17
900	1.18
950	1.19
1000
1050	2.1
1100	2.2
1150	2.3
1200	2.4
1250	2.5	1
1300	2.6
1350	2.7	1
1400	2.8	1
1450	2.9
1500	2.10	1
1550	2.11	1
1600	2.12
1650	2.13	1
1700	2.14	1
1750	2.15	1
1800	2.16	1
1850	2.17	1
1900	2.18	1
1950	2.19	1
2000
2050	3.1
2100	3.2
2150	3.3
2200	3.4
2250	3.5
2300	3.6
2350	3.7
2400	3.8
2450	3.9
2500	3.10
2550	3.11
2600	3.12
2650	3.13
2700	3.14
2750	3.15
2800	3.16
2850	3.17
2900	3.18
2950	3.19
3000
3050	4.1	1
3100	4.2
3150	4.3
3200	4.4	1
3250	4.5
3300	4.6
3350	4.7
3400	4.8
3450	4.9
3500	4.10	1
3550	4.11	1
3600	4.12
3650	4.13
3700	4.14
3750	4.15	1
3800	4.16
3850	4.17
3900	4.18
3950	4.19
4000
4050	5.1
4100	5.2
4150	5.3
4200	5.4
4250	5.5
4300	5.6
4350	5.7
4400	5.8
4450	5.9	1
4500	5.10	1
4550	5.11
4600	5.12
4650	5.13
4700	5.14	1
4750	5.15
4800	5.16
4850	5.17
4900	5.18	1
4950	5.19
5000
5050	6.1
5100	6.2
5150	6.3	1
5200	6.4	1
5250	6.5	1
5300	6.6
5350	6.7
5400	6.8
5450	6.9
5500	6.10
5550	6.11
5600	6.12
5650	6.13
5700	6.14
5750	6.15
5800	6.16
5850	6.17
5900	6.18
5950	6.19
6000
6050	7.1
6100	7.2
6150	7.3	1
6200	7.4
6250	7.5
6300	7.6
6350	7.7
6400	7.8
6450	7.9	1
6500	7.10	1
6550	7.11	1
6600	7.12	1
6650	7.13
6700	7.14
6750	7.15
6800	7.16
6850	7.17	1
6900	7.18	1
6950	7.19
7000
7050	8.1	1
7100	8.2
7150	8.3
7200	8.4
7250	8.5
7300	8.6
7350	8.7
7400	8.8
7450	8.9
7500	8.10
7550	8.11
7600	8.12
7650	8.13
7700	8.14
7750	8.15
7800	8.16
7850	8.17
7900	8.18
7950	8.19
8000
8050	9.1
8100	9.2
8150	9.3
8200	9.4
8250	9.5
8300	9.6
8350	9.7	1
8400	9.8
8450	9.9
8500	9.10	1
8550	9.11
8600	9.12
8650	9.13
8700	9.14
8750	9.15
8800	9.16
8850	9.17
8900	9.18
8950	9.19	1
9000
9050
9100
9150
9200
9250
9300	10.1
9350	10.2
9400	10.3
9450	10.4
9500	10.5
9550	10.6
9600	10.7
9650	10.8
9700	10.9
9750	10.10	1
9800	10.11	1
9850	10.12	1
9900	10.13	1
9950	10.14
10000	10.15
10050	10.16
10100	10.17
10150	10.18
10200	10.19
10250
10300	11.1	1
10350	11.2
10400	11.3
10450	11.4
10500	11.5
10550	11.6
10600	11.7
10650	11.8
10700	11.9
10750	11.10
10800	11.11
10850	11.12
10900	11.13
10950	11.14
11000	11.15
11050	11.16
11100	11.17
11150	11.18
11200	11.19
11250
11300	12.1
11350	12.2
11400	12.3
11450	12.4
11500	12.5
11550	12.6
11600	12.7
11650	12.8
11700	12.9
11750	12.10
11800	12.11
11850	12.12
11900	12.13
11950	12.14
12000	12.15
12050	12.16
12100	12.17	1
12150	12.18	1
12200	12.19	1
12250
12300	13.1	1
12350	13.2
12400	13.3
12450	13.4
12500	13.5
12550	13.6
12600	13.7
12650	13.8
12700	13.9
12750	13.10
12800	13.11
12850	13.12
12900	13.13
12950	13.14
13000	13.15
13050	13.16
13100	13.17
13150	13.18
13200	13.19	1
13250
13300	14.1	1
13350	14.2
13400	14.3	1
13450	14.4
13500	14.5
13550	14.6
13600	14.7
13650	14.8
13700	14.9
13750	14.10
13800	14.11
13850	14.12
13900	14.13
13950	14.14	1
14000	14.15	1
14050	14.16	1
14100	14.17	1
14150	14.18
14200	14.19
14250
14300	15.1	1
14350	15.2
14400	15.3
14450	15.4
14500	15.5
14550	15.6
14600	15.7
14650	15.8	1
14700	15.9
14750	15.10
14800	15.11
14850	15.12
14900	15.13
14950	15.14
15000	15.15
15050	15.16
15100	15.17	1
15150	15.18
15200	15.19
15250
15300	16.1
15350	16.2
15400	16.3
15450	16.4
15500	16.5
15550	16.6
15600	16.7
15650	16.8
15700	16.9	1
15750	16.10	1
15800	16.11
15850	16.12	1
15900	16.13
15950	16.14
16000	16.15	1
16050	16.16
16100	16.17
16150	16.18
16200	16.19
16250
16300	17.1
16350	17.2
16400	17.3
16450	17.4
16500	17.5
16550	17.6
16600	17.7
16650	17.8
16700	17.9
16750	17.10	1
16800	17.11
16850	17.12
16900	17.13
16950	17.14
17000	17.15	1
17050	17.16	1
17100	17.17
17150	17.18
17200	17.19
17250
17300	18.1	1
17350	18.2
17400	18.3
17450	18.4
17500	18.5
17550	18.6
17600	18.7
17650	18.8
17700	18.9
17750	18.10
17800	18.11
17850	18.12
17900	18.13
17950	18.14
18000	18.15
18050	18.16
18100	18.17	1
18150	18.18
18200	18.19
18250
18300	19.1
18350	19.2
18400	19.3
18450	19.4
18500	19.5
18550	19.6
18600	19.7
18650	19.8
18700	19.9
18750	19.10
18800	19.11
18850	19.12
18900	19.13
18950	19.14	1
19000	19.15	1
19050	19.16
19100	19.17
19150	19.18
19200	19.19
19250
19300	20.1
19350	20.2	1
19400	20.3	1
19450	20.4
19500	20.5
19550	20.6
19600	20.7
19650	20.8
19700	20.9
19750	20.10	1
19800	20.11	1
19850	20.12	1
19900	20.13
19950	20.14
20000	20.15
20050	20.16
20100	20.17	1
20150	20.18
20200	20.19
20250
20300	21.1
20350	21.2
20400	21.3
20450	21.4
20500	21.5
20550	21.6
20600	21.7
20650	21.8
20700	21.9
20750	21.10	1
20800	21.11
20850	21.12
20900	21.13
20950	21.14
21000	21.15
21050	21.16	1
21100	21.17	1
21150	21.18	1
21200	21.19
21250
21300	22.1
21350	22.2
21400	22.3
21450	22.4
21500	22.5
21550	22.6
21600	22.7	1
21650	22.8	1
21700	22.9
21750	22.10	1
21800	22.11
21850	22.12	1
21900	22.13
21950	22.14
22000	22.15
22050	22.16
22100	22.17	1
22150	22.18
22200	22.19	1
22250
22300	23.1
22350	23.2
22400	23.3
22450	23.4
22500	23.5
22550	23.6
22600	23.7
22650	23.8
22700	23.9
22750	23.10
22800	23.11
22850	23.12
22900	23.13
22950	23.14	1
23000	23.15	1
23050	23.16
23100	23.17
23150	23.18
23200	23.19
23250
23300	24.1
23350	24.2
23400	24.3
23450	24.4
23500	24.5
23550	24.6
23600	24.7
23650	24.8
23700	24.9
23750	24.10
23800	24.11
23850	24.12
23900	24.13
23950	24.14
24000	24.15	1
24050	24.16
24100	24.17
24150	24.18
24200	24.19
24250
24300	25.1	1
24350	25.2	1
24400	25.3	1
24450	25.4
24500	25.5
24550	25.6
24600	25.7
24650	25.8	1
24700	25.9
24750	25.10
24800	25.11
24850	25.12
24900	25.13
24950	25.14
25000	25.15
25050	25.16
25100	25.17
25150	25.18	1
25200	25.19	1
25250
25300	26.1	1
25350	26.2	1
25400	26.3
25450	26.4
25500	26.5
25550	26.6	1
25600	26.7	1
25650	26.8	1
25700	26.9	1
25750	26.10
25800	26.11
25850	26.12
25900	26.13
25950	26.14
26000	26.15	1
26050	26.16
26100	26.17
26150	26.18
26200	26.19
26250
26300	27.1
26350	27.2
26400	27.3
26450	27.4
26500	27.5
26550	27.6
26600	27.7
26650	27.8
26700	27.9
26750	27.10	1
26800	27.11
26850	27.12	1
26900	27.13
26950	27.14
27000	27.15	1
27050	27.16	1
27100	27.17
27150	27.18
27200	27.19
27250
27300	28.1
27350	28.2
27400	28.3
27450	28.4
27500	28.5
27550	28.6
27600	28.7
27650	28.8
27700	28.9
27750	28.10
27800	28.11
27850	28.12
27900	28.13	1
27950	28.14
28000	28.15	1
28050	28.16
28100	28.17
28150	28.18
28200	28.19
28250
28300	29.1
28350	29.2
28400	29.3	1
28450	29.4
28500	29.5
28550	29.6
28600	29.7
28650	29.8
28700	29.9
28750	29.10
28800	29.11	1
28850	29.12
28900	29.13
28950	29.14
29000	29.15
29050	29.16	1
29100	29.17
29150	29.18	1
29200	29.19	1
29250
29300	30.1
29350	30.2	1
29400	30.3	1
29450	30.4	1
29500	30.5
29550	30.6	1
29600	30.7
29650	30.8
29700	30.9
29750	30.10
29800	30.11
29850	30.12
29900	30.13
29950	30.14
30000	30.15
30050	30.16
30100	30.17
30150	30.18
30200	30.19
30250
30300	31.1
30350	31.2	1
30400	31.3	1
30450	31.4	1
30500	31.5	1
30550	31.6
30600	31.7
30650	31.8
30700	31.9
30750	31.10
30800	31.11
30850	31.12	1
30900	31.13	1
30950	31.14
31000	31.15
31050	31.16
31100	31.17
31150	31.18
31200	31.19
31250
31300	32.1
31350	32.2
31400	32.3
31450	32.4	1
31500	32.5	1
31550	32.6
31600	32.7
31650	32.8
31700	32.9
31750	32.10
31800	32.11
31850	32.12
31900	32.13
31950	32.14
32000	32.15
32050	32.16
32100	32.17
32150	32.18
32200	32.19
32250
32300	33.1
32350	33.2
32400	33.3
32450	33.4
32500	33.5	1
32550	33.6
32600	33.7
32650	33.8
32700	33.9
32750	33.10
32800	33.11	1
32850	33.12	1
32900	33.13
32950	33.14
33000	33.15
33050	33.16
33100	33.17
33150	33.18
33200	33.19
33250
33300	34.1
33350	34.2
33400	34.3	1
33450	34.4	1
33500	34.5
33550	34.6
33600	34.7
33650	34.8
33700	34.9
33750	34.10
33800	34.11
33850	34.12
33900	34.13
33950	34.14
34000	34.15
34050	34.16
34100	34.17
34150	34.18
34200	34.19
34250
34300	35.1
34350	35.2	1
34400	35.3	1
34450	35.4	1
34500	35.5
34550	35.6
34600	35.7
34650	35.8
34700	35.9
34750	35.10
34800	35.11	1
34850	35.12
34900	35.13	1
34950	35.14
35000	35.15
35050	35.16
35100	35.17
35150	35.18
35200	35.19
35250
35300	36.1
35350	36.2
35400	36.3
35450	36.4
35500	36.5
35550	36.6
35600	36.7
35650	36.8	1
35700	36.9
35750	36.10
35800	36.11
35850	36.12
35900	36.13	1
35950	36.14	1
36000	36.15
36050	36.16
36100	36.17	1
36150	36.18
36200	36.19
36250
36300	37.1
36350	37.2	1
36400	37.3
36450	37.4
36500	37.5
36550	37.6
36600	37.7
36650	37.8
36700	37.9
36750	37.10
36800	37.11
36850	37.12
36900	37.13
36950	37.14
37000	37.15
37050	37.16
37100	37.17
37150	37.18
37200	37.19
37250
37300	38.1	1
37350	38.2
37400	38.3	1
37450	38.4
37500	38.5
37550	38.6
37600	38.7
37650	38.8
37700	38.9
37750	38.10
37800	38.11
37850	38.12
37900	38.13
37950	38.14	1
38000	38.15
38050	38.16
38100	38.17
38150	38.18
38200	38.19
38250
38300	39.1
38350	39.2
38400	39.3
38450	39.4	1
38500	39.5
38550	39.6
38600	39.7
38650	39.8
38700	39.9
38750	39.10	1
38800	39.11
38850	39.12
38900	39.13
38950	39.14
39000	39.15	1
39050	39.16	1
39100	39.17
39150	39.18
39200	39.19
39250
39300	40.1
39350	40.2
39400	40.3
39450	40.4
39500	40.5
39550	40.6	1
39600	40.7
39650	40.8
39700	40.9	1
39750	40.10	1
39800	40.11
39850	40.12	1
39900	40.13	1
39950	40.14
40000	40.15
40050	40.16
40100	40.17	1
40150	40.18
40200	40.19
40250
40300	41.1	1
40350	41.2	1
40400	41.3
40450	41.4
40500	41.5
40550	41.6
40600	41.7
40650	41.8
40700	41.9
40750	41.10
40800	41.11
40850	41.12
40900	41.13
40950	41.14
41000	41.15
41050	41.16
41100	41.17
41150	41.18
41200	41.19	1
41250
41300	42.1
41350	42.2	1
41400	42.3	1
41450	42.4
41500	42.5
41550	42.6
41600	42.7
41650	42.8
41700	42.9
41750	42.10
41800	42.11
41850	42.12
41900	42.13
41950	42.14	1
42000	42.15
42050	42.16
42100	42.17	1
42150	42.18
42200	42.19
42250
42300	43.1
42350	43.2
42400	43.3	1
42450	43.4
42500	43.5
42550	43.6	1
42600	43.7	1
42650	43.8
42700	43.9	1
42750	43.10
42800	43.11
42850	43.12	1
42900	43.13
42950	43.14
43000	43.15
43050	43.16
43100	43.17
43150	43.18
43200	43.19
43250
43300	44.1
43350	44.2
43400	44.3
43450	44.4
43500	44.5	1
43550	44.6	1
43600	44.7	1
43650	44.8	1
43700	44.9
43750	44.10
43800	44.11
43850	44.12
43900	44.13
43950	44.14
44000	44.15
44050	44.16
44100	44.17
44150	44.18
44200	44.19
44250
44300	45.1
44350	45.2
44400	45.3
44450	45.4
44500	45.5	1
44550	45.6
44600	45.7
44650	45.8
44700	45.9
44750	45.10
44800	45.11
44850	45.12
44900	45.13
44950	45.14
45000	45.15
45050	45.16
45100	45.17	1
45150	45.18	1
45200	45.19
45250
45300	46.1
45350	46.2
45400	46.3
45450	46.4
45500	46.5	1
45550	46.6
45600	46.7
45650	46.8
45700	46.9
45750	46.10
45800	46.11
45850	46.12
45900	46.13	1
45950	46.14
46000	46.15
46050	46.16
46100	46.17
46150	46.18
46200	46.19	1
46250
46300	47.1
46350	47.2
46400	47.3	1
46450	47.4	1
46500	47.5
46550	47.6
46600	47.7
46650	47.8	1
46700	47.9	1
46750	47.10	1
46800	47.11	1
46850	47.12
46900	47.13
46950	47.14
47000	47.15	1
47050	47.16
47100	47.17
47150	47.18
47200	47.19
47250
47300	48.1
47350	48.2
47400	48.3
47450	48.4	1
47500	48.5	1
47550	48.6	1
47600	48.7	1
47650	48.8
47700	48.9	1
47750	48.10
47800	48.11
47850	48.12
47900	48.13
47950	48.14
48000	48.15
48050	48.16
48100	48.17
48150	48.18
48200	48.19	1
48250
48300	49.1
48350	49.2
48400	49.3	1
48450	49.4
48500	49.5	1
48550	49.6	1
48600	49.7	1
48650	49.8
48700	49.9
48750	49.10	1
48800	49.11
48850	49.12
48900	49.13
48950	49.14
49000	49.15
49050	49.16	1
49100	49.17	1
49150	49.18	1
49200	49.19	1
49250		1
49300	50.1
49350	50.2
49400	50.3
49450	50.4
49500	50.5
49550	50.6
49600	50.7
49650	50.8
49700	50.9
49750	50.10
49800	50.11	1
49850	50.12	1
49900	50.13
49950	50.14	1
50000	50.15	1
50050	50.16	1
50100	50.17	1
50150	50.18
50200	50.19
50250		1
50300	51.1
50350	51.2
50400	51.3	1
50450	51.4
50500	51.5
50550	51.6
50600	51.7
50650	51.8
50700	51.9
50750	51.10	1
50800	51.11
50850	51.12
50900	51.13
50950	51.14
51000	51.15
51050	51.16	1
51100	51.17
51150	51.18
51200	51.19
51250
51300	52.1
51350	52.2	1
51400	52.3
51450	52.4	1
51500	52.5
51550	52.6	1
51600	52.7
51650	52.8
51700	52.9	1
51750	52.10	1
51800	52.11	1
51850	52.12	1
51900	52.13	1
51950	52.14	1
52000	52.15
52050	52.16
52100	52.17
52150	52.18	1
52200	52.19	1
52250
52300	53.1
52350	53.2	1
52400	53.3
52450	53.4
52500	53.5
52550	53.6
52600	53.7
52650	53.8
52700	53.9
52750	53.10
52800	53.11
52850	53.12
52900	53.13
52950	53.14	1
53000	53.15	1
53050	53.16	1
53100	53.17
53150	53.18
53200	53.19
53250
53300	54.1
53350	54.2
53400	54.3
53450	54.4
53500	54.5
53550	54.6
53600	54.7
53650	54.8
53700	54.9
53750	54.10
53800	54.11
53850	54.12
53900	54.13
53950	54.14
54000	54.15
54050	54.16
54100	54.17	1
54150	54.18	1
54200	54.19	1
54250
54300	55.1
54350	55.2	1
54400	55.3	1
54450	55.4
54500	55.5
54550	55.6
54600	55.7
54650	55.8
54700	55.9
54750	55.10
54800	55.11
54850	55.12	1
54900	55.13
54950	55.14	1
55000	55.15
55050	55.16
55100	55.17
55150	55.18
55200	55.19
55250
55300	56.1
55350	56.2
55400	56.3
55450	56.4	1
55500	56.5	1
55550	56.6
55600	56.7
55650	56.8
55700	56.9
55750	56.10
55800	56.11
55850	56.12
55900	56.13
55950	56.14
56000	56.15
56050	56.16
56100	56.17
56150	56.18
56200	56.19
56250
56300	57.1
56350	57.2
56400	57.3
56450	57.4	1
56500	57.5	1
56550	57.6	1
56600	57.7
56650	57.8
56700	57.9	1
56750	57.10	1
56800	57.11
56850	57.12
56900	57.13
56950	57.14
57000	57.15
57050	57.16
57100	57.17
57150	57.18
57200	57.19
57250
57300
57350
57400
57450
57500
57550
57600
57650
57700
57750
57800
57850
57900
57950
58000
58050
58100
58150
58200
58250
58300
58350
58400
58450
58500
58550
58600
58650
58700
58750
58800
58850
58900
58950
59000
59050
59100
59150
59200
59250
59300
59350
59400
59450
59500
59550
59600
59650
59700
59750
59800
59850
59900
59950
60000
60050
60100
60150
60200
60250
60300
60350
60400
60450
60500
60550
60600
60650
60700
60750
60800
60850
60900
60950
61000
61050
61100
61150
61200
61250
61300
61350
61400
61450
61500
61550
61600
61650
61700
61750
61800
61850
61900
61950
62000
62050
62100
62150
62200
62250
62300	58.1
62350	58.2
62400	58.3
62450	58.4
62500	58.5
62550	58.6
62600	58.7	1
62650	58.8
62700	58.9
62750	58.10
62800	58.11	1
62850	58.12
62900	58.13
62950	58.14
63000	58.15
63050	58.16
63100	58.17	1
63150	58.18
63200	58.19
63250
63300	59.1
63350	59.2
63400	59.3
63450	59.4	1
63500	59.5
63550	59.6
63600	59.7
63650	59.8
63700	59.9
63750	59.10
63800	59.11
63850	59.12	1
63900	59.13	1
63950	59.14	1
64000	59.15
64050	59.16
64100	59.17
64150	59.18
64200	59.19
64250
64300	60.1
64350	60.2
64400	60.3
64450	60.4
64500	60.5
64550	60.6
64600	60.7
64650	60.8
64700	60.9
64750	60.10
64800	60.11
64850	60.12	1
64900	60.13
64950	60.14
65000	60.15
65050	60.16	1
65100	60.17
65150	60.18
65200	60.19
65250		1
65300	61.1
65350	61.2
65400	61.3
65450	61.4
65500	61.5
65550	61.6	1
65600	61.7
65650	61.8
65700	61.9
65750	61.10
65800	61.11
65850	61.12
65900	61.13
65950	61.14
66000	61.15
66050	61.16
66100	61.17
66150	61.18
66200	61.19
66250
66300	62.1
66350	62.2
66400	62.3
66450	62.4
66500	62.5
66550	62.6
66600	62.7	1
66650	62.8
66700	62.9
66750	62.10
66800	62.11
66850	62.12	1
66900	62.13
66950	62.14
67000	62.15
67050	62.16
67100	62.17
67150	62.18
67200	62.19	1
67250
67300	63.1
67350	63.2
67400	63.3
67450	63.4
67500	63.5
67550	63.6
67600	63.7
67650	63.8
67700	63.9
67750	63.10
67800	63.11
67850	63.12	1
67900	63.13
67950	63.14
68000	63.15
68050	63.16
68100	63.17
68150	63.18	1
68200	63.19
68250		1
68300	64.1	1
68350	64.2
68400	64.3
68450	64.4
68500	64.5
68550	64.6
68600	64.7
68650	64.8
68700	64.9
68750	64.10
68800	64.11
68850	64.12	1
68900	64.13
68950	64.14
69000	64.15
69050	64.16
69100	64.17
69150	64.18
69200	64.19
69250
69300	65.1
69350	65.2
69400	65.3
69450	65.4	1
69500	65.5
69550	65.6
69600	65.7
69650	65.8
69700	65.9
69750	65.10
69800	65.11
69850	65.12
69900	65.13
69950	65.14
70000	65.15
70050	65.16
70100	65.17
70150	65.18	1
70200	65.19
70250
70300	66.1
70350	66.2	1
70400	66.3	1
70450	66.4
70500	66.5	1
70550	66.6
70600	66.7
70650	66.8
70700	66.9
70750	66.10
70800	66.11
70850	66.12
70900	66.13
70950	66.14
71000	66.15	1
71050	66.16
71100	66.17
71150	66.18
71200	66.19
71250
71300	67.1
71350	67.2
71400	67.3
71450	67.4
71500	67.5
71550	67.6
71600	67.7	1
71650	67.8
71700	67.9
71750	67.10
71800	67.11
71850	67.12
71900	67.13
71950	67.14
72000	67.15
72050	67.16	1
72100	67.17
72150	67.18
72200	67.19
72250
72300	68.1	1
72350	68.2
72400	68.3
72450	68.4
72500	68.5
72550	68.6
72600	68.7
72650	68.8
72700	68.9	1
72750	68.10	1
72800	68.11
72850	68.12	1
72900	68.13
72950	68.14
73000	68.15	1
73050	68.16	1
73100	68.17	1
73150	68.18
73200	68.19
73250
73300	69.1	1
73350	69.2
73400	69.3
73450	69.4
73500	69.5
73550	69.6	1
73600	69.7	1
73650	69.8	1
73700	69.9
73750	69.10
73800	69.11
73850	69.12
73900	69.13
73950	69.14
74000	69.15
74050	69.16
74100	69.17
74150	69.18
74200	69.19
74250
74300	70.1
74350	70.2
74400	70.3
74450	70.4
74500	70.5
74550	70.6	1
74600	70.7
74650	70.8
74700	70.9
74750	70.10
74800	70.11
74850	70.12
74900	70.13
74950	70.14
75000	70.15
75050	70.16
75100	70.17
75150	70.18
75200	70.19
75250
75300	71.1
75350	71.2
75400	71.3
75450	71.4
75500	71.5	1
75550	71.6
75600	71.7
75650	71.8
75700	71.9
75750	71.10
75800	71.11
75850	71.12
75900	71.13
75950	71.14
76000	71.15
76050	71.16
76100	71.17
76150	71.18
76200	71.19
76250		1
76300	72.1	1
76350	72.2	1
76400	72.3
76450	72.4
76500	72.5	1
76550	72.6
76600	72.7
76650	72.8
76700	72.9
76750	72.10
76800	72.11
76850	72.12
76900	72.13
76950	72.14
77000	72.15
77050	72.16
77100	72.17
77150	72.18
77200	72.19
77250
77300	73.1
77350	73.2	1
77400	73.3
77450	73.4
77500	73.5
77550	73.6
77600	73.7
77650	73.8
77700	73.9
77750	73.10
77800	73.11
77850	73.12
77900	73.13
77950	73.14
78000	73.15
78050	73.16
78100	73.17
78150	73.18
78200	73.19
78250
78300	74.1
78350	74.2	1
78400	74.3
78450	74.4	1
78500	74.5
78550	74.6
78600	74.7
78650	74.8
78700	74.9
78750	74.10
78800	74.11	1
78850	74.12	1
78900	74.13
78950	74.14
79000	74.15
79050	74.16
79100	74.17
79150	74.18
79200	74.19
79250
79300	75.1
79350	75.2
79400	75.3
79450	75.4
79500	75.5
79550	75.6
79600	75.7
79650	75.8	1
79700	75.9
79750	75.10
79800	75.11
79850	75.12	1
79900	75.13	1
79950	75.14
80000	75.15
80050	75.16
80100	75.17
80150	75.18
80200	75.19
80250
80300	76.1	1
80350	76.2	1
80400	76.3
80450	76.4	1
80500	76.5
80550	76.6	1
80600	76.7
80650	76.8
80700	76.9
80750	76.10
80800	76.11	1
80850	76.12
80900	76.13
80950	76.14
81000	76.15
81050	76.16
81100	76.17	1
81150	76.18
81200	76.19
81250
81300	77.1
81350	77.2
81400	77.3
81450	77.4
81500	77.5
81550	77.6
81600	77.7
81650	77.8
81700	77.9
81750	77.10
81800	77.11
81850	77.12
81900	77.13
81950	77.14	1
82000	77.15
82050	77.16
82100	77.17
82150	77.18	1
82200	77.19	1
82250
82300	78.1	1
82350	78.2
82400	78.3
82450	78.4
82500	78.5
82550	78.6
82600	78.7
82650	78.8
82700	78.9
82750	78.10
82800	78.11	1
82850	78.12	1
82900	78.13	1
82950	78.14
83000	78.15
83050	78.16
83100	78.17
83150	78.18
83200	78.19
83250
83300	79.1
83350	79.2
83400	79.3
83450	79.4
83500	79.5
83550	79.6
83600	79.7
83650	79.8
83700	79.9
83750	79.10
83800	79.11
83850	79.12
83900	79.13
83950	79.14
84000	79.15	1
84050	79.16	1
84100	79.17
84150	79.18
84200	79.19
84250
84300	80.1
84350	80.2
84400	80.3	1
84450	80.4
84500	80.5
84550	80.6
84600	80.7
84650	80.8
84700	80.9
84750	80.10	1
84800	80.11
84850	80.12
84900	80.13
84950	80.14
85000	80.15
85050	80.16
85100	80.17
85150	80.18	1
85200	80.19
85250
85300	81.1
85350	81.2
85400	81.3
85450	81.4
85500	81.5
85550	81.6
85600	81.7
85650	81.8
85700	81.9
85750	81.10
85800	81.11	1
85850	81.12	1
85900	81.13	1
85950	81.14
86000	81.15
86050	81.16
86100	81.17
86150	81.18
86200	81.19	1
86250
86300	82.1
86350	82.2
86400	82.3
86450	82.4
86500	82.5
86550	82.6
86600	82.7
86650	82.8
86700	82.9
86750	82.10
86800	82.11	1
86850	82.12	1
86900	82.13
86950	82.14
87000	82.15
87050	82.16
87100	82.17	1
87150	82.18	1
87200	82.19
87250
87300	83.1
87350	83.2	1
87400	83.3
87450	83.4
87500	83.5
87550	83.6
87600	83.7
87650	83.8
87700	83.9
87750	83.10
87800	83.11
87850	83.12
87900	83.13
87950	83.14	1
88000	83.15
88050	83.16
88100	83.17
88150	83.18
88200	83.19
88250
88300	84.1	1
88350	84.2
88400	84.3
88450	84.4
88500	84.5
88550	84.6
88600	84.7
88650	84.8	1
88700	84.9
88750	84.10
88800	84.11
88850	84.12
88900	84.13
88950	84.14
89000	84.15
89050	84.16
89100	84.17
89150	84.18
89200	84.19
89250
89300	85.1
89350	85.2
89400	85.3
89450	85.4
89500	85.5	1
89550	85.6
89600	85.7
89650	85.8
89700	85.9
89750	85.10
89800	85.11
89850	85.12
89900	85.13	1
89950	85.14	1
90000	85.15
90050	85.16
90100	85.17
90150	85.18
90200	85.19
90250
90300	86.1
90350	86.2
90400	86.3
90450	86.4
90500	86.5	1
90550	86.6	1
90600	86.7	1
90650	86.8
90700	86.9
90750	86.10
90800	86.11
90850	86.12	1
90900	86.13
90950	86.14
91000	86.15
91050	86.16
91100	86.17
91150	86.18
91200	86.19
91250
91300	87.1
91350	87.2
91400	87.3
91450	87.4
91500	87.5
91550	87.6
91600	87.7
91650	87.8
91700	87.9
91750	87.10
91800	87.11
91850	87.12
91900	87.13
91950	87.14
92000	87.15
92050	87.16
92100	87.17
92150	87.18	1
92200	87.19
92250
92300	88.1	1
92350	88.2
92400	88.3
92450	88.4	1
92500	88.5	1
92550	88.6	1
92600	88.7	1
92650	88.8
92700	88.9
92750	88.10
92800	88.11
92850	88.12
92900	88.13
92950	88.14
93000	88.15	1
93050	88.16	1
93100	88.17
93150	88.18
93200	88.19	1
93250
93300	89.1
93350	89.2
93400	89.3
93450	89.4
93500	89.5
93550	89.6
93600	89.7
93650	89.8
93700	89.9
93750	89.10
93800	89.11
93850	89.12
93900	89.13
93950	89.14
94000	89.15
94050	89.16
94100	89.17
94150	89.18
94200	89.19	1
94250
94300	90.1
94350	90.2
94400	90.3
94450	90.4
94500	90.5
94550	90.6	1
94600	90.7
94650	90.8
94700	90.9	1
94750	90.10	1
94800	90.11
94850	90.12
94900	90.13	1
94950	90.14	1
95000	90.15
95050	90.16
95100	90.17	1
95150	90.18
95200	90.19
95250
95300
95350
95400
95450
95500
95550
95600
95650
95700
95750
95800
95850
95900
95950
96000	91.1
96050	91.2
96100	91.3
96150	91.4
96200	91.5
96250	91.6
96300	91.7
96350	91.8
96400	91.9
96450	91.10
96500	91.11
96550	91.12
96600	91.13
96650	91.14	1
96700	91.15
96750	91.16
96800	91.17
96850	91.18
96900	91.19
96950
97000	92.1
97050	92.2
97100	92.3
97150	92.4
97200	92.5	1
97250	92.6	1
97300	92.7
97350	92.8
97400	92.9
97450	92.10
97500	92.11
97550	92.12
97600	92.13
97650	92.14
97700	92.15
97750	92.16
97800	92.17
97850	92.18	1
97900	92.19	1
97950		1
98000	93.1
98050	93.2
98100	93.3
98150	93.4
98200	93.5
98250	93.6	1
98300	93.7
98350	93.8
98400	93.9	1
98450	93.10	1
98500	93.11
98550	93.12	1
98600	93.13	1
98650	93.14
98700	93.15
98750	93.16
98800	93.17
98850	93.18
98900	93.19	1
98950
99000	94.1
99050	94.2
99100	94.3	1
99150	94.4
99200	94.5
99250	94.6
99300	94.7
99350	94.8	1
99400	94.9
99450	94.10	1
99500	94.11	1
99550	94.12	1
99600	94.13	1
99650	94.14	1
99700	94.15	1
99750	94.16
[truncated: 1,423 more rows]

## Sheet: ch7
Chromosome 7
	File name	Strong VWG/CWB
Chromosome coordinate	(Mb-region number.	Signals
(kb)	100 kb-window)	(1: yes)
0
50
100
150
200
250
300
350
400
450
500
550	1.1
600	1.2
650	1.3
700	1.4
750	1.5	1
800	1.6
850	1.7
900	1.8
950	1.9
1000	1.10
1050	1.11
1100	1.12
1150	1.13
1200	1.14
1250	1.15
1300	1.16
1350	1.17
1400	1.18
1450	1.19
1500
1550	2.1
1600	2.2
1650	2.3
1700	2.4
1750	2.5
1800	2.6
1850	2.7
1900	2.8
1950	2.9
2000	2.10
2050	2.11
2100	2.12
2150	2.13
2200	2.14
2250	2.15
2300	2.16
2350	2.17
2400	2.18
2450	2.19
2500
2550	3.1
2600	3.2
2650	3.3
2700	3.4
2750	3.5
2800	3.6
2850	3.7
2900	3.8
2950	3.9
3000	3.10
3050	3.11
3100	3.12
3150	3.13
3200	3.14	1
3250	3.15	1
3300	3.16	1
3350	3.17	1
3400	3.18
3450	3.19
3500
3550	4.1	1
3600	4.2
3650	4.3
3700	4.4
3750	4.5
3800	4.6
3850	4.7
3900	4.8	1
3950	4.9
4000	4.10
4050	4.11
4100	4.12
4150	4.13
4200	4.14
4250	4.15
4300	4.16	1
4350	4.17	1
4400	4.18
4450	4.19
4500
4550	5.1	1
4600	5.2	1
4650	5.3
4700	5.4
4750	5.5
4800	5.6	1
4850	5.7	1
4900	5.8	1
4950	5.9
5000	5.10
5050	5.11
5100	5.12
5150	5.13
5200	5.14
5250	5.15	1
5300	5.16	1
5350	5.17
5400	5.18	1
5450	5.19
5500
5550	6.1
5600	6.2
5650	6.3
5700	6.4
5750	6.5
5800	6.6
5850	6.7
5900	6.8
5950	6.9
6000	6.10
6050	6.11	1
6100	6.12
6150	6.13
6200	6.14
6250	6.15
6300	6.16
6350	6.17
6400	6.18
6450	6.19
6500
6550	7.1
6600	7.2
6650	7.3
6700	7.4
6750	7.5
6800	7.6
6850	7.7
6900	7.8
6950	7.9	1
7000	7.10
7050	7.11
7100	7.12	1
7150	7.13	1
7200	7.14
7250	7.15
7300	7.16
7350	7.17	1
7400	7.18
7450	7.19
7500
7550	8.1	1
7600	8.2
7650	8.3
7700	8.4	1
7750	8.5
7800	8.6	1
7850	8.7
7900	8.8
7950	8.9
8000	8.10
8050	8.11
8100	8.12
8150	8.13
8200	8.14
8250	8.15
8300	8.16
8350	8.17
8400	8.18
8450	8.19	1
8500
8550	9.1
8600	9.2
8650	9.3	1
8700	9.4
8750	9.5
8800	9.6
8850	9.7
8900	9.8
8950	9.9
9000	9.10
9050	9.11	1
9100	9.12
9150	9.13
9200	9.14
9250	9.15
9300	9.16	1
9350	9.17
9400	9.18
9450	9.19
9500
9550	10.1	1
9600	10.2
9650	10.3
9700	10.4
9750	10.5	1
9800	10.6
9850	10.7
9900	10.8	1
9950	10.9	1
10000	10.10	1
10050	10.11
10100	10.12
10150	10.13
10200	10.14
10250	10.15
10300	10.16
10350	10.17
10400	10.18
10450	10.19
10500
10550	11.1
10600	11.2
10650	11.3
10700	11.4
10750	11.5
10800	11.6
10850	11.7
10900	11.8	1
10950	11.9	1
11000	11.10	1
11050	11.11	1
11100	11.12
11150	11.13
11200	11.14
11250	11.15
11300	11.16
11350	11.17	1
11400	11.18
11450	11.19
11500
11550	12.1
11600	12.2	1
11650	12.3	1
11700	12.4	1
11750	12.5
11800	12.6
11850	12.7
11900	12.8
11950	12.9
12000	12.10
12050	12.11
12100	12.12
12150	12.13
12200	12.14
12250	12.15
12300	12.16
12350	12.17
12400	12.18
12450	12.19
12500
12550	13.1
12600	13.2	1
12650	13.3
12700	13.4
12750	13.5
12800	13.6
12850	13.7
12900	13.8
12950	13.9
13000	13.10
13050	13.11
13100	13.12
13150	13.13
13200	13.14
13250	13.15
13300	13.16
13350	13.17
13400	13.18	1
13450	13.19	1
13500
13550	14.1
13600	14.2
13650	14.3
13700	14.4
13750	14.5
13800	14.6
13850	14.7
13900	14.8
13950	14.9	1
14000	14.10
14050	14.11
14100	14.12	1
14150	14.13
14200	14.14	1
14250	14.15
14300	14.16
14350	14.17	1
14400	14.18	1
14450	14.19	1
14500
14550	15.1
14600	15.2
14650	15.3
14700	15.4	1
14750	15.5	1
14800	15.6	1
14850	15.7
14900	15.8
14950	15.9
15000	15.10
15050	15.11
15100	15.12
15150	15.13
15200	15.14
15250	15.15
15300	15.16
15350	15.17
15400	15.18	1
15450	15.19	1
15500
15550	16.1
15600	16.2
15650	16.3
15700	16.4
15750	16.5
15800	16.6
15850	16.7
15900	16.8
15950	16.9	1
16000	16.10
16050	16.11
16100	16.12	1
16150	16.13	1
16200	16.14
16250	16.15
16300	16.16
16350	16.17
16400	16.18
16450	16.19
16500
16550	17.1
16600	17.2
16650	17.3
16700	17.4
16750	17.5
16800	17.6
16850	17.7
16900	17.8
16950	17.9
17000	17.10
17050	17.11
17100	17.12
17150	17.13
17200	17.14
17250	17.15
17300	17.16
17350	17.17
17400	17.18
17450	17.19
17500
17550	18.1
17600	18.2
17650	18.3
17700	18.4
17750	18.5	1
17800	18.6	1
17850	18.7
17900	18.8
17950	18.9
18000	18.10
18050	18.11	1
18100	18.12
18150	18.13
18200	18.14
18250	18.15
18300	18.16
18350	18.17
18400	18.18	1
18450	18.19	1
18500
18550	19.1
18600	19.2
18650	19.3	1
18700	19.4	1
18750	19.5
18800	19.6	1
18850	19.7	1
18900	19.8
18950	19.9
19000	19.10
19050	19.11	1
19100	19.12
19150	19.13	1
19200	19.14
19250	19.15
19300	19.16
19350	19.17
19400	19.18
19450	19.19
19500
19550	20.1
19600	20.2
19650	20.3
19700	20.4
19750	20.5
19800	20.6
19850	20.7
19900	20.8
19950	20.9
20000	20.10
20050	20.11
20100	20.12	1
20150	20.13
20200	20.14
20250	20.15	1
20300	20.16
20350	20.17
20400	20.18
20450	20.19
20500
20550	21.1	1
20600	21.2
20650	21.3	1
20700	21.4
20750	21.5
20800	21.6
20850	21.7
20900	21.8
20950	21.9	1
21000	21.10
21050	21.11
21100	21.12
21150	21.13
21200	21.14
21250	21.15
21300	21.16	1
21350	21.17
21400	21.18
21450	21.19
21500
21550	22.1
21600	22.2
21650	22.3
21700	22.4
21750	22.5
21800	22.6
21850	22.7
21900	22.8
21950	22.9
22000	22.10
22050	22.11
22100	22.12
22150	22.13	1
22200	22.14
22250	22.15
22300	22.16
22350	22.17
22400	22.18
22450	22.19
22500
22550	23.1
22600	23.2
22650	23.3
22700	23.4
22750	23.5
22800	23.6
22850	23.7
22900	23.8
22950	23.9
23000	23.10
23050	23.11
23100	23.12
23150	23.13
23200	23.14
23250	23.15
23300	23.16
23350	23.17
23400	23.18
23450	23.19
23500
23550	24.1
23600	24.2
23650	24.3
23700	24.4
23750	24.5
23800	24.6
23850	24.7
23900	24.8
23950	24.9
24000	24.10
24050	24.11
24100	24.12
24150	24.13
24200	24.14
24250	24.15
24300	24.16
24350	24.17
24400	24.18
24450	24.19	1
24500
24550	25.1
24600	25.2
24650	25.3
24700	25.4	1
24750	25.5
24800	25.6
24850	25.7
24900	25.8
24950	25.9
25000	25.10
25050	25.11
25100	25.12	1
25150	25.13
25200	25.14
25250	25.15	1
25300	25.16
25350	25.17
25400	25.18
25450	25.19
25500
25550	26.1
25600	26.2	1
25650	26.3
25700	26.4
25750	26.5
25800	26.6
25850	26.7
25900	26.8
25950	26.9
26000	26.10
26050	26.11
26100	26.12
26150	26.13
26200	26.14
26250	26.15
26300	26.16
26350	26.17	1
26400	26.18
26450	26.19
26500
26550	27.1	1
26600	27.2
26650	27.3
26700	27.4
26750	27.5
26800	27.6	1
26850	27.7
26900	27.8
26950	27.9
27000	27.10
27050	27.11
27100	27.12
27150	27.13
27200	27.14
27250	27.15
27300	27.16
27350	27.17
27400	27.18	1
27450	27.19
27500
27550	28.1
27600	28.2	1
27650	28.3	1
27700	28.4	1
27750	28.5
27800	28.6
27850	28.7
27900	28.8
27950	28.9
28000	28.10
28050	28.11
28100	28.12
28150	28.13
28200	28.14
28250	28.15	1
28300	28.16
28350	28.17
28400	28.18
28450	28.19
28500
28550	29.1
28600	29.2
28650	29.3	1
28700	29.4
28750	29.5
28800	29.6	1
28850	29.7
28900	29.8
28950	29.9
29000	29.10
29050	29.11
29100	29.12	1
29150	29.13	1
29200	29.14
29250	29.15	1
29300	29.16
29350	29.17
29400	29.18	1
29450	29.19
29500
29550	30.1	1
29600	30.2
29650	30.3
29700	30.4
29750	30.5
29800	30.6	1
29850	30.7	1
29900	30.8	1
29950	30.9
30000	30.10
30050	30.11	1
30100	30.12
30150	30.13
30200	30.14
30250	30.15
30300	30.16
30350	30.17
30400	30.18
30450	30.19
30500
30550	31.1
30600	31.2
30650	31.3
30700	31.4
30750	31.5
30800	31.6	1
30850	31.7
30900	31.8
30950	31.9
31000	31.10	1
31050	31.11
31100	31.12	1
31150	31.13	1
31200	31.14	1
31250	31.15	1
31300	31.16	1
31350	31.17
31400	31.18	1
31450	31.19
31500
31550	32.1
31600	32.2
31650	32.3	1
31700	32.4	1
31750	32.5
31800	32.6
31850	32.7	1
31900	32.8
31950	32.9
32000	32.10	1
32050	32.11	1
32100	32.12
32150	32.13	1
32200	32.14
32250	32.15	1
32300	32.16
32350	32.17
32400	32.18
32450	32.19	1
32500
32550	33.1
32600	33.2
32650	33.3
32700	33.4
32750	33.5
32800	33.6
32850	33.7
32900	33.8
32950	33.9
33000	33.10
33050	33.11
33100	33.12
33150	33.13	1
33200	33.14	1
33250	33.15
33300	33.16	1
33350	33.17
33400	33.18
33450	33.19
33500
33550	34.1
33600	34.2
33650	34.3
33700	34.4
33750	34.5
33800	34.6	1
33850	34.7	1
33900	34.8	1
33950	34.9
34000	34.10
34050	34.11
34100	34.12
34150	34.13
34200	34.14
34250	34.15
34300	34.16
34350	34.17
34400	34.18
34450	34.19
34500
34550	35.1
34600	35.2
34650	35.3
34700	35.4
34750	35.5
34800	35.6	1
34850	35.7
34900	35.8
34950	35.9	1
35000	35.10
35050	35.11	1
35100	35.12	1
35150	35.13
35200	35.14
35250	35.15
35300	35.16
35350	35.17	1
35400	35.18	1
35450	35.19
35500
35550	36.1
35600	36.2	1
35650	36.3
35700	36.4
35750	36.5
35800	36.6	1
35850	36.7	1
35900	36.8
35950	36.9
36000	36.10
36050	36.11	1
36100	36.12
36150	36.13
36200	36.14
36250	36.15
36300	36.16
36350	36.17
36400	36.18
36450	36.19	1
36500
36550	37.1	1
36600	37.2	1
36650	37.3
36700	37.4
36750	37.5	1
36800	37.6	1
36850	37.7
36900	37.8
36950	37.9
37000	37.10	1
37050	37.11
37100	37.12
37150	37.13	1
37200	37.14
37250	37.15
37300	37.16	1
37350	37.17
37400	37.18
37450	37.19
37500
37550	38.1	1
37600	38.2
37650	38.3
37700	38.4	1
37750	38.5
37800	38.6
37850	38.7
37900	38.8
37950	38.9	1
38000	38.10	1
38050	38.11
38100	38.12
38150	38.13
38200	38.14
38250	38.15
38300	38.16
38350	38.17
38400	38.18	1
38450	38.19
38500
38550	39.1
38600	39.2	1
38650	39.3
38700	39.4
38750	39.5
38800	39.6
38850	39.7	1
38900	39.8	1
38950	39.9
39000	39.10
39050	39.11
39100	39.12
39150	39.13
39200	39.14
39250	39.15
39300	39.16	1
39350	39.17
39400	39.18
39450	39.19
39500
39550	40.1
39600	40.2
39650	40.3
39700	40.4	1
39750	40.5	1
39800	40.6
39850	40.7
39900	40.8
39950	40.9	1
40000	40.10
40050	40.11
40100	40.12
40150	40.13	1
40200	40.14
40250	40.15
40300	40.16
40350	40.17
40400	40.18	1
40450	40.19	1
40500
40550	41.1
40600	41.2
40650	41.3
40700	41.4
40750	41.5
40800	41.6
40850	41.7
40900	41.8	1
40950	41.9	1
41000	41.10	1
41050	41.11
41100	41.12
41150	41.13
41200	41.14
41250	41.15	1
41300	41.16
41350	41.17
41400	41.18	1
41450	41.19
41500
41550	42.1
41600	42.2
41650	42.3
41700	42.4
41750	42.5	1
41800	42.6
41850	42.7	1
41900	42.8	1
41950	42.9
42000	42.10
42050	42.11
42100	42.12
42150	42.13
42200	42.14
42250	42.15
42300	42.16
42350	42.17	1
42400	42.18	1
42450	42.19	1
42500
42550	43.1
42600	43.2
42650	43.3	1
42700	43.4
42750	43.5
42800	43.6
42850	43.7
42900	43.8	1
42950	43.9	1
43000	43.10	1
43050	43.11
43100	43.12
43150	43.13
43200	43.14
43250	43.15
43300	43.16
43350	43.17
43400	43.18
43450	43.19
43500
43550	44.1	1
43600	44.2	1
43650	44.3
43700	44.4	1
43750	44.5
43800	44.6
43850	44.7
43900	44.8
43950	44.9
44000	44.10
44050	44.11
44100	44.12
44150	44.13	1
44200	44.14
44250	44.15
44300	44.16
44350	44.17	1
44400	44.18
44450	44.19
44500
44550	45.1
44600	45.2
44650	45.3
44700	45.4
44750	45.5	1
44800	45.6
44850	45.7
44900	45.8	1
44950	45.9
45000	45.10
45050	45.11
45100	45.12	1
45150	45.13
45200	45.14
45250	45.15	1
45300	45.16	1
45350	45.17	1
45400	45.18	1
45450	45.19	1
45500
45550	46.1
45600	46.2
45650	46.3
45700	46.4
45750	46.5
45800	46.6
45850	46.7
45900	46.8
45950	46.9
46000	46.10
46050	46.11
46100	46.12	1
46150	46.13
46200	46.14	1
46250	46.15	1
46300	46.16
46350	46.17
46400	46.18	1
46450	46.19	1
46500
46550	47.1	1
46600	47.2	1
46650	47.3
46700	47.4	1
46750	47.5	1
46800	47.6
46850	47.7	1
46900	47.8	1
46950	47.9	1
47000	47.10
47050	47.11
47100	47.12
47150	47.13
47200	47.14
47250	47.15
47300	47.16
47350	47.17
47400	47.18
47450	47.19
47500
47550
47600
47650
47700
47750
47800
47850
47900
47950
48000
48050
48100
48150
48200
48250	48.1
48300	48.2
48350	48.3
48400	48.4
48450	48.5
48500	48.6
48550	48.7
48600	48.8	1
48650	48.9	1
48700	48.10
48750	48.11
48800	48.12	1
48850	48.13
48900	48.14
48950	48.15	1
49000	48.16	1
49050	48.17
49100	48.18	1
49150	48.19	1
49200
49250	49.1
49300	49.2
49350	49.3	1
49400	49.4	1
49450	49.5	1
49500	49.6
49550	49.7
49600	49.8	1
49650	49.9
49700	49.10
49750	49.11
49800	49.12
49850	49.13	1
49900	49.14	1
49950	49.15	1
50000	49.16
50050	49.17
50100	49.18
50150	49.19
50200
50250
50300
50350
50400
50450	50.1
50500	50.2
50550	50.3
50600	50.4
50650	50.5
50700	50.6
50750	50.7	1
50800	50.8
50850	50.9
50900	50.10	1
50950	50.11
51000	50.12
51050	50.13	1
51100	50.14	1
51150	50.15	1
51200	50.16	1
51250	50.17
51300	50.18
51350	50.19
51400
51450	51.1
51500	51.2
51550	51.3
51600	51.4
51650	51.5
51700	51.6
51750	51.7
51800	51.8	1
51850	51.9	1
51900	51.10
51950	51.11
52000	51.12	1
52050	51.13	1
52100	51.14	1
52150	51.15	1
52200	51.16
52250	51.17
52300	51.18
52350	51.19
52400
52450	52.1	1
52500	52.2	1
52550	52.3
52600	52.4	1
52650	52.5	1
52700	52.6	1
52750	52.7
52800	52.8	1
52850	52.9	1
52900	52.10	1
52950	52.11
53000	52.12
53050	52.13
53100	52.14
53150	52.15	1
53200	52.16	1
53250	52.17	1
53300	52.18	1
53350	52.19
53400
53450	53.1
53500	53.2
53550	53.3
53600	53.4
53650	53.5
53700	53.6
53750	53.7
53800	53.8
53850	53.9
53900	53.10
53950	53.11
54000	53.12
54050	53.13
54100	53.14
54150	53.15	1
54200	53.16
54250	53.17
54300	53.18
54350	53.19
54400
54450	54.1	1
54500	54.2	1
54550	54.3	1
54600	54.4
54650	54.5	1
54700	54.6
54750	54.7
54800	54.8
54850	54.9	1
54900	54.10
54950	54.11
55000	54.12
55050	54.13
55100	54.14
55150	54.15
55200	54.16
55250	54.17
55300	54.18
55350	54.19
55400
55450	55.1
55500	55.2	1
55550	55.3
55600	55.4
55650	55.5
55700	55.6
55750	55.7
55800	55.8
55850	55.9
55900	55.10
55950	55.11
56000	55.12
56050	55.13
56100	55.14
56150	55.15
56200	55.16	1
56250	55.17	1
56300	55.18	1
56350	55.19
56400
56450
56500
56550
56600
56650
56700
56750
56800
56850
56900
56950
57000
57050	56.1
57100	56.2
57150	56.3
57200	56.4	1
57250	56.5
57300	56.6
57350	56.7
57400	56.8
57450	56.9
57500	56.10	1
57550	56.11	1
57600	56.12	1
57650	56.13	1
57700	56.14	1
57750	56.15
57800	56.16	1
57850	56.17	1
57900	56.18	1
57950	56.19
58000
58050
58100
58150
58200
58250
58300
58350
58400
58450
58500
58550
58600
58650
58700
58750
58800
58850
58900
58950
59000
59050
59100
59150
59200
59250
59300
59350
59400
59450
59500
59550
59600
59650
59700
59750
59800
59850
59900
59950
60000
60050
60100
60150
60200
60250
60300
60350
60400
60450
60500
60550
60600
60650
60700
60750
60800
60850
60900
60950
61000
61050
61100
61150
61200
61250
61300
61350
61400
61450
61500
61550
61600
61650	57.1
61700	57.2
61750	57.3
61800	57.4
61850	57.5
61900	57.6
61950	57.7
62000	57.8
62050	57.9
62100	57.10
62150	57.11
62200	57.12
62250	57.13	1
62300	57.14	1
62350	57.15
62400	57.16
62450	57.17	1
62500	57.18
62550	57.19	1
62600
62650	58.1
62700	58.2
62750	58.3
62800	58.4
62850	58.5
62900	58.6
62950	58.7
63000	58.8
63050	58.9
63100	58.10
63150	58.11	1
63200	58.12	1
63250	58.13
63300	58.14
63350	58.15	1
63400	58.16
63450	58.17
63500	58.18
63550	58.19
63600
63650	59.1
63700	59.2
63750	59.3
63800	59.4
63850	59.5	1
63900	59.6	1
63950	59.7	1
64000	59.8
64050	59.9
64100	59.10
64150	59.11
64200	59.12
64250	59.13
64300	59.14	1
64350	59.15	1
64400	59.16	1
64450	59.17
64500	59.18
64550	59.19
64600
64650	60.1	1
64700	60.2	1
64750	60.3	1
64800	60.4
64850	60.5
64900	60.6
64950	60.7
65000	60.8
65050	60.9
65100	60.10
65150	60.11
65200	60.12
65250	60.13
65300	60.14
65350	60.15
65400	60.16
65450	60.17	1
65500	60.18
65550	60.19
65600
65650	61.1
65700	61.2
65750	61.3
65800	61.4	1
65850	61.5	1
65900	61.6
65950	61.7
66000	61.8
66050	61.9
66100	61.10	1
66150	61.11	1
66200	61.12
66250	61.13
66300	61.14
66350	61.15	1
66400	61.16	1
66450	61.17
66500	61.18
66550	61.19
66600
66650	62.1	1
66700	62.2
66750	62.3	1
66800	62.4	1
66850	62.5
66900	62.6
66950	62.7
67000	62.8
67050	62.9
67100	62.10
67150	62.11	1
67200	62.12
67250	62.13
67300	62.14
67350	62.15	1
67400	62.16
67450	62.17	1
67500	62.18
67550	62.19
67600
67650	63.1	1
67700	63.2
67750	63.3
67800	63.4
67850	63.5
67900	63.6
67950	63.7
68000	63.8	1
68050	63.9
68100	63.10
68150	63.11
68200	63.12	1
68250	63.13
68300	63.14
68350	63.15
68400	63.16	1
68450	63.17	1
68500	63.18
68550	63.19
68600
68650	64.1
68700	64.2
68750	64.3
68800	64.4
68850	64.5	1
68900	64.6
68950	64.7
69000	64.8
69050	64.9	1
69100	64.10	1
69150	64.11
69200	64.12
69250	64.13	1
69300	64.14	1
69350	64.15	1
69400	64.16
69450	64.17	1
69500	64.18	1
69550	64.19
69600
69650	65.1
69700	65.2
69750	65.3	1
69800	65.4
69850	65.5
69900	65.6	1
69950	65.7	1
70000	65.8
70050	65.9	1
70100	65.10
70150	65.11	1
70200	65.12	1
70250	65.13
70300	65.14
70350	65.15
70400	65.16	1
70450	65.17
70500	65.18
70550	65.19
70600
70650	66.1	1
70700	66.2
70750	66.3
70800	66.4
70850	66.5
70900	66.6
70950	66.7
71000	66.8
71050	66.9
71100	66.10	1
71150	66.11	1
71200	66.12	1
71250	66.13	1
71300	66.14	1
71350	66.15
71400	66.16
71450	66.17
71500	66.18	1
71550	66.19
71600
71650	67.1
71700	67.2
71750	67.3	1
71800	67.4
71850	67.5
71900	67.6
71950	67.7	1
72000	67.8	1
72050	67.9
72100	67.10	1
72150	67.11	1
72200	67.12	1
72250	67.13
72300	67.14
72350	67.15
72400	67.16
72450	67.17
72500	67.18
72550	67.19	1
72600
72650	68.1
72700	68.2
72750	68.3
72800	68.4
72850	68.5	1
72900	68.6	1
72950	68.7	1
73000	68.8
73050	68.9
73100	68.10
73150	68.11
73200	68.12
73250	68.13
73300	68.14	1
73350	68.15
73400	68.16
73450	68.17
73500	68.18
73550	68.19
73600
73650
73700
73750
73800
73850
73900
73950
74000
74050
74100
74150
74200
74250
74300
74350
74400
74450
74500
74550
74600
74650	69.1
74700	69.2
74750	69.3	1
74800	69.4	1
74850	69.5	1
74900	69.6	1
74950	69.7	1
75000	69.8
75050	69.9
75100	69.10
75150	69.11
75200	69.12
75250	69.13
75300	69.14	1
75350	69.15
75400	69.16
75450	69.17
75500	69.18
75550	69.19
75600
75650	70.1
75700	70.2
75750	70.3
75800	70.4
75850	70.5
75900	70.6
75950	70.7
76000	70.8
76050	70.9
76100	70.10	1
76150	70.11
76200	70.12	1
76250	70.13	1
76300	70.14
76350	70.15	1
76400	70.16
76450	70.17
76500	70.18	1
76550	70.19
76600
76650	71.1
76700	71.2
76750	71.3
76800	71.4
76850	71.5	1
76900	71.6	1
76950	71.7	1
77000	71.8
77050	71.9	1
77100	71.10
77150	71.11
77200	71.12
77250	71.13
77300	71.14
77350	71.15	1
77400	71.16
77450	71.17
77500	71.18
77550	71.19
77600
77650	72.1
77700	72.2
77750	72.3
77800	72.4
77850	72.5
77900	72.6	1
77950	72.7
78000	72.8	1
78050	72.9	1
78100	72.10
78150	72.11
78200	72.12
78250	72.13
78300	72.14
78350	72.15
78400	72.16
78450	72.17
78500	72.18
78550	72.19
78600
78650	73.1
78700	73.2
78750	73.3
78800	73.4	1
78850	73.5	1
78900	73.6
78950	73.7	1
79000	73.8
79050	73.9
79100	73.10	1
79150	73.11
79200	73.12
79250	73.13	1
79300	73.14	1
79350	73.15
79400	73.16
79450	73.17
79500	73.18
79550	73.19
79600
79650	74.1
79700	74.2
79750	74.3
79800	74.4
79850	74.5
79900	74.6
79950	74.7
80000	74.8
80050	74.9
80100	74.10	1
80150	74.11
80200	74.12
80250	74.13	1
80300	74.14
80350	74.15	1
80400	74.16	1
80450	74.17	1
80500	74.18
80550	74.19
80600
80650	75.1
80700	75.2
80750	75.3
80800	75.4
80850	75.5
80900	75.6
80950	75.7
81000	75.8
81050	75.9
81100	75.10	1
81150	75.11
81200	75.12
81250	75.13	1
81300	75.14	1
81350	75.15
81400	75.16
81450	75.17
81500	75.18
81550	75.19
81600
81650	76.1
81700	76.2
81750	76.3
81800	76.4
81850	76.5
81900	76.6
81950	76.7
82000	76.8
82050	76.9
82100	76.10
82150	76.11
82200	76.12
82250	76.13	1
82300	76.14
82350	76.15
82400	76.16
82450	76.17
82500	76.18
82550	76.19
82600
82650	77.1
82700	77.2	1
82750	77.3
82800	77.4
82850	77.5
82900	77.6	1
82950	77.7	1
83000	77.8
83050	77.9
83100	77.10
83150	77.11
83200	77.12
83250	77.13
83300	77.14
83350	77.15	1
83400	77.16
83450	77.17
83500	77.18
83550	77.19
83600
83650	78.1	1
83700	78.2
83750	78.3
83800	78.4	1
83850	78.5	1
83900	78.6
83950	78.7
84000	78.8
84050	78.9	1
84100	78.10
84150	78.11
84200	78.12	1
84250	78.13
84300	78.14
84350	78.15	1
84400	78.16	1
84450	78.17	1
84500	78.18
84550	78.19
84600
84650	79.1
84700	79.2
84750	79.3
84800	79.4
84850	79.5	1
84900	79.6	1
84950	79.7
85000	79.8
85050	79.9	1
85100	79.10
85150	79.11
85200	79.12
85250	79.13
85300	79.14
85350	79.15
85400	79.16
85450	79.17
85500	79.18
85550	79.19
85600
85650	80.1	1
85700	80.2	1
85750	80.3
85800	80.4
85850	80.5
85900	80.6
85950	80.7
86000	80.8
86050	80.9
86100	80.10
86150	80.11
86200	80.12
86250	80.13
86300	80.14
86350	80.15
86400	80.16
86450	80.17
86500	80.18
86550	80.19
86600
86650	81.1
86700	81.2
86750	81.3
86800	81.4
86850	81.5
86900	81.6
86950	81.7
87000	81.8
87050	81.9	1
87100	81.10
87150	81.11
87200	81.12
87250	81.13	1
87300	81.14
87350	81.15
87400	81.16
87450	81.17	1
87500	81.18
87550	81.19
87600
87650	82.1
87700	82.2
87750	82.3
87800	82.4
87850	82.5
87900	82.6
87950	82.7
88000	82.8
88050	82.9
88100	82.10	1
88150	82.11
88200	82.12
88250	82.13
88300	82.14
88350	82.15
88400	82.16	1
88450	82.17
88500	82.18
88550	82.19
88600
88650	83.1
88700	83.2
88750	83.3
88800	83.4
88850	83.5
88900	83.6
88950	83.7	1
89000	83.8
89050	83.9	1
89100	83.10	1
89150	83.11	1
89200	83.12
89250	83.13
89300	83.14
89350	83.15
89400	83.16
89450	83.17	1
89500	83.18
89550	83.19
89600
89650	84.1
89700	84.2
89750	84.3
89800	84.4
89850	84.5
89900	84.6
89950	84.7
90000	84.8
90050	84.9
90100	84.10	1
90150	84.11	1
90200	84.12
90250	84.13
90300	84.14
90350	84.15	1
90400	84.16	1
90450	84.17
90500	84.18
90550	84.19
90600
90650	85.1
90700	85.2
90750	85.3
90800	85.4
90850	85.5
90900	85.6
90950	85.7
91000	85.8
91050	85.9
91100	85.10
91150	85.11
91200	85.12
91250	85.13	1
91300	85.14
91350	85.15
91400	85.16	1
91450	85.17
91500	85.18	1
91550	85.19
91600
91650	86.1
91700	86.2
91750	86.3
91800	86.4
91850	86.5
91900	86.6
91950	86.7
92000	86.8
92050	86.9
92100	86.10
92150	86.11
92200	86.12
92250	86.13
92300	86.14
92350	86.15	1
92400	86.16	1
92450	86.17
92500	86.18
92550	86.19
92600
92650	87.1
92700	87.2	1
92750	87.3	1
92800	87.4
92850	87.5
92900	87.6
92950	87.7
93000	87.8	1
93050	87.9	1
93100	87.10
93150	87.11
93200	87.12
93250	87.13	1
93300	87.14
93350	87.15
93400	87.16
93450	87.17	1
93500	87.18
93550	87.19
93600
93650	88.1
93700	88.2
93750	88.3	1
93800	88.4	1
93850	88.5
93900	88.6
93950	88.7
94000	88.8	1
94050	88.9
94100	88.10
94150	88.11
94200	88.12
94250	88.13	1
94300	88.14	1
94350	88.15	1
94400	88.16
94450	88.17
94500	88.18
94550	88.19
94600
94650	89.1
94700	89.2	1
94750	89.3
94800	89.4
94850	89.5
94900	89.6
94950	89.7
95000	89.8
95050	89.9
95100	89.10
95150	89.11
95200	89.12
95250	89.13
95300	89.14	1
95350	89.15
95400	89.16
95450	89.17
95500	89.18
95550	89.19
95600
95650	90.1
95700	90.2
95750	90.3
95800	90.4
95850	90.5	1
95900	90.6	1
95950	90.7
96000	90.8	1
96050	90.9	1
96100	90.10
96150	90.11
96200	90.12
96250	90.13
96300	90.14	1
96350	90.15
96400	90.16	1
96450	90.17
96500	90.18
96550	90.19
96600
96650	91.1
96700	91.2
96750	91.3
96800	91.4
96850	91.5	1
96900	91.6
96950	91.7	1
97000	91.8
97050	91.9
97100	91.10
97150	91.11
97200	91.12
97250	91.13
97300	91.14
97350	91.15
97400	91.16
97450	91.17
97500	91.18
97550	91.19
97600
97650	92.1
97700	92.2
97750	92.3
97800	92.4
97850	92.5
97900	92.6
97950	92.7
98000	92.8
98050	92.9
98100	92.10
98150	92.11
98200	92.12
98250	92.13
98300	92.14
98350	92.15	1
98400	92.16
98450	92.17
98500	92.18	1
98550	92.19	1
98600
98650	93.1
98700	93.2
98750	93.3
98800	93.4
98850	93.5
98900	93.6
98950	93.7
99000	93.8
99050	93.9
99100	93.10
99150	93.11
99200	93.12
99250	93.13
99300	93.14	1
99350	93.15
99400	93.16
99450	93.17
99500	93.18
99550	93.19
99600
99650	94.1
99700	94.2
99750	94.3	1
[truncated: 1,181 more rows]

## Sheet: ch8
Chromosome 8
	File name	Strong VWG/CWB
Chromosome coordinate	(Mb-region number.	Signals
(kb)	100 kb-window)	(1: yes)
0
50	1.1
100	1.2
150	1.3	1
200	1.4	1
250	1.5
300	1.6
350	1.7
400	1.8	1
450	1.9	1
500	1.10
550	1.11
600	1.12
650	1.13
700	1.14
750	1.15
800	1.16
850	1.17
900	1.18
950	1.19
1000
1050	2.1
1100	2.2
1150	2.3
1200	2.4
1250	2.5
1300	2.6
1350	2.7
1400	2.8
1450	2.9
1500	2.10
1550	2.11	1
1600	2.12	1
1650	2.13
1700	2.14
1750	2.15	1
1800	2.16
1850	2.17
1900	2.18	1
1950	2.19	1
2000
2050	3.1
2100	3.2
2150	3.3
2200	3.4
2250	3.5
2300	3.6
2350	3.7
2400	3.8
2450	3.9
2500	3.10
2550	3.11
2600	3.12
2650	3.13
2700	3.14
2750	3.15	1
2800	3.16
2850	3.17
2900	3.18	1
2950	3.19	1
3000
3050	4.1
3100	4.2
3150	4.3
3200	4.4	1
3250	4.5	1
3300	4.6
3350	4.7
3400	4.8
3450	4.9
3500	4.10	1
3550	4.11
3600	4.12	1
3650	4.13	1
3700	4.14	1
3750	4.15
3800	4.16	1
3850	4.17	1
3900	4.18	1
3950	4.19	1
4000
4050	5.1
4100	5.2
4150	5.3	1
4200	5.4
4250	5.5
4300	5.6	1
4350	5.7	1
4400	5.8
4450	5.9	1
4500	5.10
4550	5.11	1
4600	5.12	1
4650	5.13
4700	5.14	1
4750	5.15	1
4800	5.16
4850	5.17
4900	5.18	1
4950	5.19	1
5000
5050	6.1
5100	6.2
5150	6.3	1
5200	6.4	1
5250	6.5
5300	6.6
5350	6.7
5400	6.8
5450	6.9
5500	6.10	1
5550	6.11	1
5600	6.12	1
5650	6.13
5700	6.14
5750	6.15
5800	6.16
5850	6.17
5900	6.18
5950	6.19	1
6000
6050
6100
6150
6200
6250
6300
6350
6400
6450
6500
6550
6600
6650
6700
6750
6800
6850
6900
6950
7000
7050
7100
7150
7200
7250
7300
7350
7400
7450
7500
7550
7600	7.1
7650	7.2
7700	7.3	1
7750	7.4
7800	7.5
7850	7.6	1
7900	7.7	1
7950	7.8	1
8000	7.9	1
8050	7.10
8100	7.11
8150	7.12
8200	7.13
8250	7.14
8300	7.15
8350	7.16
8400	7.17
8450	7.18
8500	7.19
8550
8600	8.1
8650	8.2
8700	8.3
8750	8.4
8800	8.5
8850	8.6
8900	8.7
8950	8.8
9000	8.9
9050	8.10
9100	8.11
9150	8.12
9200	8.13
9250	8.14
9300	8.15
9350	8.16
9400	8.17
9450	8.18
9500	8.19
9550
9600	9.1
9650	9.2	1
9700	9.3
9750	9.4
9800	9.5
9850	9.6
9900	9.7
9950	9.8
10000	9.9
10050	9.10	1
10100	9.11
10150	9.12	1
10200	9.13	1
10250	9.14	1
10300	9.15
10350	9.16
10400	9.17	1
10450	9.18
10500	9.19
10550
10600	10.1
10650	10.2
10700	10.3
10750	10.4
10800	10.5
10850	10.6
10900	10.7
10950	10.8
11000	10.9
11050	10.10
11100	10.11
11150	10.12
11200	10.13
11250	10.14
11300	10.15
11350	10.16	1
11400	10.17
11450	10.18
11500	10.19
11550
11600
11650
11700
11750
11800
11850
11900
11950
12000
12050
12100
12150
12200
12250	11.1
12300	11.2
12350	11.3
12400	11.4
12450	11.5
12500	11.6
12550	11.7
12600	11.8
12650	11.9	1
12700	11.10
12750	11.11
12800	11.12	1
12850	11.13	1
12900	11.14
12950	11.15
13000	11.16
13050	11.17
13100	11.18
13150	11.19
13200
13250	12.1	1
13300	12.2
13350	12.3
13400	12.4
13450	12.5
13500	12.6	1
13550	12.7
13600	12.8
13650	12.9
13700	12.10
13750	12.11	1
13800	12.12	1
13850	12.13
13900	12.14	1
13950	12.15
14000	12.16
14050	12.17
14100	12.18	1
14150	12.19
14200
14250	13.1
14300	13.2
14350	13.3
14400	13.4
14450	13.5
14500	13.6
14550	13.7
14600	13.8	1
14650	13.9
14700	13.10
14750	13.11
14800	13.12
14850	13.13
14900	13.14
14950	13.15
15000	13.16
15050	13.17
15100	13.18
15150	13.19
15200
15250	14.1
15300	14.2	1
15350	14.3	1
15400	14.4	1
15450	14.5	1
15500	14.6
15550	14.7
15600	14.8
15650	14.9
15700	14.10
15750	14.11
15800	14.12
15850	14.13
15900	14.14	1
15950	14.15	1
16000	14.16
16050	14.17
16100	14.18
16150	14.19
16200
16250	15.1
16300	15.2
16350	15.3
16400	15.4	1
16450	15.5
16500	15.6
16550	15.7
16600	15.8
16650	15.9
16700	15.10
16750	15.11
16800	15.12
16850	15.13
16900	15.14
16950	15.15
17000	15.16
17050	15.17	1
17100	15.18
17150	15.19
17200
17250	16.1
17300	16.2
17350	16.3
17400	16.4	1
17450	16.5
17500	16.6
17550	16.7
17600	16.8
17650	16.9
17700	16.10
17750	16.11	1
17800	16.12
17850	16.13
17900	16.14
17950	16.15
18000	16.16
18050	16.17
18100	16.18
18150	16.19	1
18200
18250	17.1
18300	17.2
18350	17.3
18400	17.4
18450	17.5
18500	17.6
18550	17.7	1
18600	17.8	1
18650	17.9	1
18700	17.10
18750	17.11
18800	17.12	1
18850	17.13
18900	17.14	1
18950	17.15
19000	17.16
19050	17.17
19100	17.18	1
19150	17.19
19200
19250	18.1
19300	18.2
19350	18.3	1
19400	18.4	1
19450	18.5
19500	18.6	1
19550	18.7
19600	18.8
19650	18.9
19700	18.10	1
19750	18.11	1
19800	18.12
19850	18.13
19900	18.14
19950	18.15
20000	18.16
20050	18.17
20100	18.18
20150	18.19
20200
20250	19.1	1
20300	19.2
20350	19.3
20400	19.4
20450	19.5
20500	19.6
20550	19.7
20600	19.8
20650	19.9
20700	19.10
20750	19.11
20800	19.12
20850	19.13
20900	19.14
20950	19.15
21000	19.16
21050	19.17
21100	19.18
21150	19.19
21200
21250
21300
21350
21400
21450
21500
21550
21600
21650
21700
21750	20.1
21800	20.2
21850	20.3
21900	20.4
21950	20.5
22000	20.6	1
22050	20.7
22100	20.8
22150	20.9
22200	20.10
22250	20.11
22300	20.12
22350	20.13
22400	20.14
22450	20.15	1
22500	20.16	1
22550	20.17
22600	20.18	1
22650	20.19	1
22700
22750	21.1
22800	21.2
22850	21.3
22900	21.4	1
22950	21.5
23000	21.6
23050	21.7
23100	21.8
23150	21.9
23200	21.10
23250	21.11
23300	21.12	1
23350	21.13
23400	21.14	1
23450	21.15	1
23500	21.16
23550	21.17
23600	21.18
23650	21.19
23700
23750	22.1
23800	22.2
23850	22.3
23900	22.4
23950	22.5
24000	22.6	1
24050	22.7	1
24100	22.8
24150	22.9	1
24200	22.10
24250	22.11
24300	22.12	1
24350	22.13	1
24400	22.14
24450	22.15
24500	22.16
24550	22.17
24600	22.18	1
24650	22.19
24700
24750	23.1
24800	23.2
24850	23.3
24900	23.4	1
24950	23.5
25000	23.6	1
25050	23.7
25100	23.8
25150	23.9
25200	23.10
25250	23.11	1
25300	23.12
25350	23.13	1
25400	23.14	1
25450	23.15
25500	23.16
25550	23.17
25600	23.18
25650	23.19
25700
25750	24.1
25800	24.2
25850	24.3
25900	24.4
25950	24.5
26000	24.6
26050	24.7	1
26100	24.8
26150	24.9
26200	24.10
26250	24.11
26300	24.12	1
26350	24.13	1
26400	24.14
26450	24.15
26500	24.16
26550	24.17	1
26600	24.18	1
26650	24.19
26700
26750	25.1
26800	25.2
26850	25.3
26900	25.4
26950	25.5
27000	25.6
27050	25.7
27100	25.8
27150	25.9	1
27200	25.10	1
27250	25.11	1
27300	25.12
27350	25.13
27400	25.14
27450	25.15	1
27500	25.16	1
27550	25.17
27600	25.18
27650	25.19
27700
27750	26.1	1
27800	26.2	1
27850	26.3
27900	26.4
27950	26.5
28000	26.6
28050	26.7
28100	26.8
28150	26.9
28200	26.10
28250	26.11
28300	26.12
28350	26.13	1
28400	26.14
28450	26.15
28500	26.16
28550	26.17
28600	26.18	1
28650	26.19
28700
28750	27.1	1
28800	27.2
28850	27.3
28900	27.4
28950	27.5
29000	27.6
29050	27.7
29100	27.8	1
29150	27.9
29200	27.10
29250	27.11
29300	27.12
29350	27.13
29400	27.14
29450	27.15	1
29500	27.16	1
29550	27.17
29600	27.18
29650	27.19
29700
29750
29800
29850	28.1
29900	28.2	1
29950	28.3
30000	28.4
30050	28.5	1
30100	28.6
30150	28.7
30200	28.8
30250	28.9
30300	28.10	1
30350	28.11
30400	28.12
30450	28.13
30500	28.14
30550	28.15
30600	28.16
30650	28.17	1
30700	28.18
30750	28.19
30800
30850	29.1
30900	29.2
30950	29.3
31000	29.4
31050	29.5	1
31100	29.6	1
31150	29.7
31200	29.8
31250	29.9	1
31300	29.10	1
31350	29.11
31400	29.12
31450	29.13	1
31500	29.14
31550	29.15	1
31600	29.16
31650	29.17
31700	29.18
31750	29.19
31800
31850	30.1	1
31900	30.2
31950	30.3
32000	30.4
32050	30.5	1
32100	30.6	1
32150	30.7	1
32200	30.8
32250	30.9
32300	30.10
32350	30.11
32400	30.12
32450	30.13
32500	30.14
32550	30.15
32600	30.16
32650	30.17
32700	30.18
32750	30.19
32800		1
32850	31.1
32900	31.2
32950	31.3
33000	31.4
33050	31.5
33100	31.6
33150	31.7
33200	31.8
33250	31.9
33300	31.10
33350	31.11
33400	31.12
33450	31.13
33500	31.14
33550	31.15
33600	31.16
33650	31.17
33700	31.18	1
33750	31.19
33800
33850	32.1
33900	32.2	1
33950	32.3
34000	32.4
34050	32.5
34100	32.6
34150	32.7
34200	32.8
34250	32.9
34300	32.10
34350	32.11
34400	32.12	1
34450	32.13
34500	32.14
34550	32.15
34600	32.16
34650	32.17
34700	32.18
34750	32.19
34800
34850	33.1
34900	33.2
34950	33.3	1
35000	33.4
35050	33.5
35100	33.6
35150	33.7
35200	33.8
35250	33.9
35300	33.10
35350	33.11	1
35400	33.12
35450	33.13
35500	33.14
35550	33.15
35600	33.16
35650	33.17
35700	33.18	1
35750	33.19
35800
35850	34.1
35900	34.2
35950	34.3
36000	34.4	1
36050	34.5	1
36100	34.6
36150	34.7
36200	34.8	1
36250	34.9	1
36300	34.10
36350	34.11
36400	34.12
36450	34.13
36500	34.14
36550	34.15
36600	34.16
36650	34.17
36700	34.18
36750	34.19
36800
36850	35.1
36900	35.2
36950	35.3
37000	35.4
37050	35.5
37100	35.6
37150	35.7
37200	35.8
37250	35.9
37300	35.10
37350	35.11
37400	35.12
37450	35.13
37500	35.14
37550	35.15
37600	35.16
37650	35.17
37700	35.18
37750	35.19
37800
37850	36.1
37900	36.2
37950	36.3
38000	36.4	1
38050	36.5
38100	36.6	1
38150	36.7
38200	36.8
38250	36.9
38300	36.10
38350	36.11	1
38400	36.12
38450	36.13
38500	36.14
38550	36.15
38600	36.16
38650	36.17
38700	36.18
38750	36.19
38800
38850	37.1
38900	37.2
38950	37.3
39000	37.4
39050	37.5
39100	37.6
39150	37.7
39200	37.8
39250	37.9
39300	37.10	1
39350	37.11
39400	37.12
39450	37.13
39500	37.14	1
39550	37.15
39600	37.16
39650	37.17
39700	37.18
39750	37.19
39800
39850	38.1
39900	38.2
39950	38.3
40000	38.4	1
40050	38.5
40100	38.6
40150	38.7
40200	38.8
40250	38.9
40300	38.10	1
40350	38.11	1
40400	38.12
40450	38.13
40500	38.14
40550	38.15
40600	38.16
40650	38.17
40700	38.18
40750	38.19
40800
40850	39.1
40900	39.2
40950	39.3
41000	39.4	1
41050	39.5
41100	39.6
41150	39.7
41200	39.8
41250	39.9
41300	39.10
41350	39.11
41400	39.12
41450	39.13
41500	39.14
41550	39.15
41600	39.16
41650	39.17
41700	39.18
41750	39.19
41800
41850	40.1	1
41900	40.2
41950	40.3	1
42000	40.4
42050	40.5
42100	40.6
42150	40.7
42200	40.8
42250	40.9
42300	40.10
42350	40.11
42400	40.12
42450	40.13	1
42500	40.14
42550	40.15	1
42600	40.16	1
42650	40.17
42700	40.18
42750	40.19
42800
42850	41.1
42900	41.2
42950	41.3
43000	41.4	1
43050	41.5
43100	41.6
43150	41.7	1
43200	41.8
43250	41.9
43300	41.10
43350	41.11	1
43400	41.12
43450	41.13
43500	41.14	1
43550	41.15
43600	41.16
43650	41.17
43700	41.18
43750	41.19	1
43800
43850
43900
43950
44000
44050
44100
44150
44200
44250
44300
44350
44400
44450
44500
44550
44600
44650
44700
44750
44800
44850
44900
44950
45000
45050
45100
45150
45200
45250
45300
45350
45400
45450
45500
45550
45600
45650
45700
45750
45800
45850
45900
45950
46000
46050
46100
46150
46200
46250
46300
46350
46400
46450
46500
46550
46600
46650
46700
46750
46800
46850
46900
46950
47000
47050	42.1
47100	42.2
47150	42.3
47200	42.4
47250	42.5
47300	42.6
47350	42.7
47400	42.8
47450	42.9
47500	42.10
47550	42.11
47600	42.12
47650	42.13
47700	42.14
47750	42.15
47800	42.16
47850	42.17
47900	42.18
47950	42.19
48000
48050
48100
48150
48200
48250
48300
48350
48400	43.1
48450	43.2
48500	43.3
48550	43.4
48600	43.5
48650	43.6
48700	43.7
48750	43.8
48800	43.9
48850	43.10
48900	43.11
48950	43.12	1
49000	43.13
49050	43.14
49100	43.15	1
49150	43.16	1
49200	43.17
49250	43.18
49300	43.19
49350
49400	44.1
49450	44.2
49500	44.3
49550	44.4
49600	44.5
49650	44.6	1
49700	44.7
49750	44.8
49800	44.9	1
49850	44.10
49900	44.11
49950	44.12
50000	44.13
50050	44.14
50100	44.15
50150	44.16
50200	44.17
50250	44.18
50300	44.19	1
50350
50400	45.1
50450	45.2
50500	45.3	1
50550	45.4
50600	45.5
50650	45.6
50700	45.7
50750	45.8
50800	45.9
50850	45.10	1
50900	45.11
50950	45.12
51000	45.13	1
51050	45.14	1
51100	45.15
51150	45.16
51200	45.17	1
51250	45.18	1
51300	45.19	1
51350
51400	46.1
51450	46.2
51500	46.3
51550	46.4
51600	46.5
51650	46.6	1
51700	46.7	1
51750	46.8	1
51800	46.9
51850	46.10
51900	46.11
51950	46.12
52000	46.13
52050	46.14	1
52100	46.15
52150	46.16	1
52200	46.17
52250	46.18
52300	46.19	1
52350
52400	47.1
52450	47.2	1
52500	47.3
52550	47.4
52600	47.5
52650	47.6
52700	47.7
52750	47.8
52800	47.9
52850	47.10
52900	47.11
52950	47.12
53000	47.13
53050	47.14
53100	47.15
53150	47.16	1
53200	47.17	1
53250	47.18
53300	47.19
53350
53400	48.1
53450	48.2
53500	48.3
53550	48.4
53600	48.5
53650	48.6
53700	48.7	1
53750	48.8	1
53800	48.9
53850	48.10
53900	48.11
53950	48.12
54000	48.13
54050	48.14
54100	48.15
54150	48.16
54200	48.17
54250	48.18
54300	48.19	1
54350
54400	49.1
54450	49.2	1
54500	49.3
54550	49.4	1
54600	49.5
54650	49.6
54700	49.7
54750	49.8	1
54800	49.9
54850	49.10
54900	49.11
54950	49.12
55000	49.13
55050	49.14
55100	49.15
55150	49.16
55200	49.17
55250	49.18
55300	49.19
55350
55400	50.1
55450	50.2
55500	50.3
55550	50.4
55600	50.5
55650	50.6
55700	50.7
55750	50.8
55800	50.9
55850	50.10	1
55900	50.11
55950	50.12
56000	50.13
56050	50.14
56100	50.15
56150	50.16	1
56200	50.17
56250	50.18
56300	50.19
56350
56400	51.1
56450	51.2
56500	51.3	1
56550	51.4
56600	51.5
56650	51.6	1
56700	51.7
56750	51.8
56800	51.9
56850	51.10
56900	51.11
56950	51.12	1
57000	51.13	1
57050	51.14	1
57100	51.15	1
57150	51.16
57200	51.17
57250	51.18
57300	51.19
57350
57400	52.1
57450	52.2
57500	52.3
57550	52.4
57600	52.5
57650	52.6
57700	52.7
57750	52.8
57800	52.9
57850	52.10
57900	52.11	1
57950	52.12
58000	52.13
58050	52.14
58100	52.15
58150	52.16
58200	52.17
58250	52.18
58300	52.19
58350
58400	53.1
58450	53.2
58500	53.3
58550	53.4
58600	53.5
58650	53.6
58700	53.7
58750	53.8	1
58800	53.9	1
58850	53.10
58900	53.11
58950	53.12
59000	53.13
59050	53.14	1
59100	53.15
59150	53.16
59200	53.17
59250	53.18
59300	53.19	1
59350
59400	54.1
59450	54.2
59500	54.3	1
59550	54.4
59600	54.5
59650	54.6	1
59700	54.7	1
59750	54.8
59800	54.9
59850	54.10
59900	54.11
59950	54.12
60000	54.13
60050	54.14	1
60100	54.15	1
60150	54.16
60200	54.17	1
60250	54.18
60300	54.19
60350
60400	55.1
60450	55.2
60500	55.3
60550	55.4
60600	55.5
60650	55.6
60700	55.7
60750	55.8
60800	55.9
60850	55.10
60900	55.11
60950	55.12
61000	55.13
61050	55.14
61100	55.15	1
61150	55.16
61200	55.17
61250	55.18
61300	55.19
61350
61400	56.1
61450	56.2	1
61500	56.3	1
61550	56.4
61600	56.5
61650	56.6
61700	56.7
61750	56.8
61800	56.9
61850	56.10
61900	56.11	1
61950	56.12
62000	56.13
62050	56.14	1
62100	56.15
62150	56.16
62200	56.17
62250	56.18
62300	56.19
62350
62400	57.1	1
62450	57.2	1
62500	57.3
62550	57.4
62600	57.5
62650	57.6
62700	57.7
62750	57.8
62800	57.9
62850	57.10
62900	57.11	1
62950	57.12
63000	57.13
63050	57.14
63100	57.15
63150	57.16
63200	57.17
63250	57.18
63300	57.19
63350
63400	58.1
63450	58.2
63500	58.3
63550	58.4
63600	58.5	1
63650	58.6
63700	58.7	1
63750	58.8
63800	58.9
63850	58.10
63900	58.11
63950	58.12
64000	58.13
64050	58.14	1
64100	58.15
64150	58.16	1
64200	58.17
64250	58.18
64300	58.19
64350
64400	59.1	1
64450	59.2	1
64500	59.3
64550	59.4
64600	59.5
64650	59.6
64700	59.7
64750	59.8	1
64800	59.9
64850	59.10
64900	59.11
64950	59.12
65000	59.13	1
65050	59.14
65100	59.15	1
65150	59.16	1
65200	59.17
65250	59.18
65300	59.19
65350
65400	60.1
65450	60.2	1
65500	60.3
65550	60.4
65600	60.5
65650	60.6
65700	60.7
65750	60.8	1
65800	60.9	1
65850	60.10	1
65900	60.11
65950	60.12
66000	60.13	1
66050	60.14
66100	60.15
66150	60.16	1
66200	60.17
66250	60.18
66300	60.19
66350
66400	61.1
66450	61.2
66500	61.3
66550	61.4
66600	61.5
66650	61.6
66700	61.7	1
66750	61.8	1
66800	61.9	1
66850	61.10
66900	61.11
66950	61.12
67000	61.13
67050	61.14
67100	61.15
67150	61.16
67200	61.17
67250	61.18
67300	61.19
67350
67400	62.1
67450	62.2	1
67500	62.3
67550	62.4
67600	62.5
67650	62.6
67700	62.7
67750	62.8
67800	62.9
67850	62.10	1
67900	62.11
67950	62.12	1
68000	62.13
68050	62.14
68100	62.15
68150	62.16
68200	62.17
68250	62.18
68300	62.19
68350
68400	63.1
68450	63.2
68500	63.3
68550	63.4
68600	63.5
68650	63.6
68700	63.7	1
68750	63.8
68800	63.9	1
68850	63.10
68900	63.11
68950	63.12
69000	63.13	1
69050	63.14
69100	63.15
69150	63.16
69200	63.17	1
69250	63.18
69300	63.19
69350
69400	64.1
69450	64.2
69500	64.3
69550	64.4
69600	64.5	1
69650	64.6
69700	64.7
69750	64.8
69800	64.9
69850	64.10
69900	64.11
69950	64.12
70000	64.13
70050	64.14
70100	64.15	1
70150	64.16	1
70200	64.17
70250	64.18	1
70300	64.19	1
70350
70400	65.1	1
70450	65.2
70500	65.3
70550	65.4
70600	65.5
70650	65.6
70700	65.7	1
70750	65.8	1
70800	65.9
70850	65.10
70900	65.11
70950	65.12	1
71000	65.13	1
71050	65.14
71100	65.15
71150	65.16
71200	65.17	1
71250	65.18
71300	65.19
71350
71400	66.1
71450	66.2
71500	66.3
71550	66.4	1
71600	66.5
71650	66.6
71700	66.7	1
71750	66.8
71800	66.9
71850	66.10
71900	66.11
71950	66.12
72000	66.13
72050	66.14
72100	66.15
72150	66.16
72200	66.17
72250	66.18	1
72300	66.19
72350
72400	67.1
72450	67.2
72500	67.3	1
72550	67.4
72600	67.5
72650	67.6
72700	67.7
72750	67.8
72800	67.9
72850	67.10
72900	67.11
72950	67.12
73000	67.13
73050	67.14
73100	67.15
73150	67.16	1
73200	67.17
73250	67.18
73300	67.19	1
73350
73400	68.1	1
73450	68.2	1
73500	68.3
73550	68.4
73600	68.5	1
73650	68.6
73700	68.7
73750	68.8
73800	68.9
73850	68.10
73900	68.11	1
73950	68.12
74000	68.13
74050	68.14	1
74100	68.15
74150	68.16	1
74200	68.17	1
74250	68.18
74300	68.19
74350
74400	69.1
74450	69.2
74500	69.3	1
74550	69.4
74600	69.5	1
74650	69.6	1
74700	69.7
74750	69.8
74800	69.9	1
74850	69.10
74900	69.11
74950	69.12
75000	69.13
75050	69.14	1
75100	69.15	1
75150	69.16	1
75200	69.17	1
75250	69.18
75300	69.19
75350
75400	70.1
75450	70.2
75500	70.3
75550	70.4
75600	70.5
75650	70.6
75700	70.7
75750	70.8
75800	70.9
75850	70.10	1
75900	70.11
75950	70.12
76000	70.13
76050	70.14
76100	70.15
76150	70.16
76200	70.17	1
76250	70.18
76300	70.19
76350
76400	71.1
76450	71.2
76500	71.3
76550	71.4
76600	71.5	1
76650	71.6	1
76700	71.7
76750	71.8
76800	71.9
76850	71.10
76900	71.11	1
76950	71.12	1
77000	71.13
77050	71.14	1
77100	71.15	1
77150	71.16
77200	71.17
77250	71.18	1
77300	71.19	1
77350		1
77400	72.1
77450	72.2
77500	72.3
77550	72.4	1
77600	72.5
77650	72.6	1
77700	72.7
77750	72.8
77800	72.9
77850	72.10	1
77900	72.11
77950	72.12
78000	72.13
78050	72.14
78100	72.15
78150	72.16
78200	72.17
78250	72.18
78300	72.19
78350
78400	73.1
78450	73.2
78500	73.3
78550	73.4
78600	73.5
78650	73.6
78700	73.7
78750	73.8
78800	73.9
78850	73.10
78900	73.11
78950	73.12
79000	73.13
79050	73.14
79100	73.15
79150	73.16
79200	73.17
79250	73.18
79300	73.19
79350
79400	74.1
79450	74.2	1
79500	74.3	1
79550	74.4
79600	74.5
79650	74.6
79700	74.7
79750	74.8
79800	74.9
79850	74.10
79900	74.11
79950	74.12
80000	74.13
80050	74.14
80100	74.15
80150	74.16
80200	74.17	1
80250	74.18
80300	74.19	1
80350
80400	75.1
80450	75.2
80500	75.3
80550	75.4
80600	75.5
80650	75.6
80700	75.7
80750	75.8
80800	75.9
80850	75.10
80900	75.11
80950	75.12
81000	75.13
81050	75.14
81100	75.15
81150	75.16
81200	75.17
81250	75.18
81300	75.19
81350
81400	76.1
81450	76.2
81500	76.3
81550	76.4
81600	76.5
81650	76.6	1
81700	76.7	1
81750	76.8	1
81800	76.9	1
81850	76.10
81900	76.11
81950	76.12	1
82000	76.13	1
82050	76.14
82100	76.15
82150	76.16
82200	76.17
82250	76.18
82300	76.19
82350
82400	77.1
82450	77.2
82500	77.3
82550	77.4
82600	77.5	1
82650	77.6
82700	77.7
82750	77.8
82800	77.9
82850	77.10	1
82900	77.11
82950	77.12
83000	77.13
83050	77.14
83100	77.15
83150	77.16
83200	77.17
83250	77.18	1
83300	77.19
83350
83400	78.1
83450	78.2
83500	78.3
83550	78.4	1
83600	78.5	1
83650	78.6
83700	78.7
83750	78.8
83800	78.9	1
83850	78.10
83900	78.11
83950	78.12
84000	78.13	1
84050	78.14	1
84100	78.15
84150	78.16
84200	78.17
84250	78.18	1
84300	78.19
84350
84400	79.1
84450	79.2
84500	79.3	1
84550	79.4	1
84600	79.5	1
84650	79.6
84700	79.7
84750	79.8
84800	79.9
84850	79.10
84900	79.11
84950	79.12
85000	79.13
85050	79.14
85100	79.15
85150	79.16
85200	79.17
85250	79.18
85300	79.19
85350
85400	80.1
85450	80.2	1
85500	80.3	1
85550	80.4	1
85600	80.5
85650	80.6
85700	80.7
85750	80.8
85800	80.9	1
85850	80.10
85900	80.11
85950	80.12
86000	80.13
86050	80.14
86100	80.15
86150	80.16
86200	80.17
86250	80.18
86300	80.19
86350
86400
86450
86500
86550
86600
86650
86700
86750
86800
86850
86900
86950	81.1
87000	81.2
87050	81.3
87100	81.4
87150	81.5
87200	81.6
87250	81.7
87300	81.8
87350	81.9
87400	81.10
87450	81.11
87500	81.12
87550	81.13
87600	81.14
87650	81.15
87700	81.16
87750	81.17
87800	81.18
87850	81.19
87900
87950	82.1
88000	82.2	1
88050	82.3
88100	82.4
88150	82.5
88200	82.6
88250	82.7	1
88300	82.8
88350	82.9
88400	82.10
88450	82.11	1
88500	82.12
88550	82.13
88600	82.14
88650	82.15
88700	82.16
88750	82.17
88800	82.18	1
88850	82.19	1
88900
88950	83.1
89000	83.2
89050	83.3
89100	83.4
89150	83.5	1
89200	83.6	1
89250	83.7
89300	83.8
89350	83.9
89400	83.10	1
89450	83.11
89500	83.12
89550	83.13
89600	83.14	1
89650	83.15
89700	83.16
89750	83.17	1
89800	83.18
89850	83.19
89900
89950	84.1
90000	84.2
90050	84.3
90100	84.4
90150	84.5
90200	84.6
90250	84.7
90300	84.8	1
90350	84.9	1
90400	84.10
90450	84.11
90500	84.12
90550	84.13	1
90600	84.14	1
90650	84.15
90700	84.16	1
90750	84.17
90800	84.18
90850	84.19
90900
90950	85.1
91000	85.2
91050	85.3
91100	85.4	1
91150	85.5
91200	85.6
91250	85.7
91300	85.8
91350	85.9
91400	85.10
91450	85.11
91500	85.12
91550	85.13
91600	85.14
91650	85.15
91700	85.16
91750	85.17
91800	85.18
91850	85.19
91900
91950	86.1
92000	86.2	1
92050	86.3
92100	86.4	1
92150	86.5
92200	86.6
92250	86.7	1
92300	86.8	1
92350	86.9	1
92400	86.10
92450	86.11
92500	86.12
92550	86.13
92600	86.14
92650	86.15
92700	86.16	1
92750	86.17
92800	86.18
92850	86.19
92900
92950	87.1
93000	87.2	1
93050	87.3	1
93100	87.4
93150	87.5
93200	87.6
93250	87.7
93300	87.8
93350	87.9
93400	87.10
93450	87.11
93500	87.12
93550	87.13
93600	87.14
93650	87.15
93700	87.16
93750	87.17
93800	87.18	1
93850	87.19
93900
93950	88.1
94000	88.2
94050	88.3
94100	88.4
94150	88.5
94200	88.6
94250	88.7
94300	88.8
94350	88.9
94400	88.10
94450	88.11
94500	88.12
94550	88.13
94600	88.14
94650	88.15
94700	88.16	1
94750	88.17
94800	88.18	1
94850	88.19
94900
94950	89.1	1
95000	89.2	1
95050	89.3	1
95100	89.4
95150	89.5
95200	89.6
95250	89.7
95300	89.8
95350	89.9
95400	89.10
95450	89.11
95500	89.12
95550	89.13	1
95600	89.14	1
95650	89.15
95700	89.16
95750	89.17
95800	89.18
95850	89.19
95900
95950	90.1
96000	90.2
96050	90.3
96100	90.4
96150	90.5
96200	90.6
96250	90.7
96300	90.8
96350	90.9	1
96400	90.10
96450	90.11
96500	90.12
96550	90.13
96600	90.14
96650	90.15
96700	90.16	1
96750	90.17
96800	90.18
96850	90.19
96900
96950	91.1
97000	91.2
97050	91.3	1
97100	91.4	1
97150	91.5
97200	91.6
97250	91.7
97300	91.8
97350	91.9
97400	91.10
97450	91.11
97500	91.12
97550	91.13
97600	91.14
97650	91.15
97700	91.16	1
97750	91.17	1
97800	91.18
97850	91.19
97900
97950	92.1
98000	92.2	1
98050	92.3	1
98100	92.4
98150	92.5
98200	92.6
98250	92.7
98300	92.8
98350	92.9
98400	92.10
98450	92.11
98500	92.12	1
98550	92.13	1
98600	92.14
98650	92.15
98700	92.16
98750	92.17
98800	92.18	1
98850	92.19
98900
98950	93.1
99000	93.2	1
99050	93.3	1
99100	93.4	1
99150	93.5
99200	93.6
99250	93.7
99300	93.8
99350	93.9
99400	93.10
99450	93.11
99500	93.12
99550	93.13
99600	93.14
99650	93.15
99700	93.16
99750	93.17
[truncated: 929 more rows]

## Sheet: ch9
Chromosome 9
	File name	Strong VWG/CWB
Chromosome coordinate	(Mb-region number.	Signals
(kb)	100 kb-window)	(1: yes)
0
50	1.1
100	1.2
150	1.3	1
200	1.4	1
250	1.5	1
300	1.6	1
350	1.7
400	1.8
450	1.9
500	1.10	1
550	1.11
600	1.12
650	1.13
700	1.14
750	1.15
800	1.16
850	1.17
900	1.18
950	1.19
1000
1050	2.1
1100	2.2
1150	2.3
1200	2.4
1250	2.5
1300	2.6
1350	2.7
1400	2.8
1450	2.9
1500	2.10
1550	2.11
1600	2.12
1650	2.13
1700	2.14
1750	2.15
1800	2.16	1
1850	2.17
1900	2.18
1950	2.19
2000
2050	3.1
2100	3.2
2150	3.3
2200	3.4
2250	3.5
2300	3.6
2350	3.7
2400	3.8
2450	3.9
2500	3.10
2550	3.11
2600	3.12
2650	3.13
2700	3.14
2750	3.15
2800	3.16
2850	3.17
2900	3.18
2950	3.19
3000
3050	4.1
3100	4.2
3150	4.3
3200	4.4
3250	4.5
3300	4.6	1
3350	4.7
3400	4.8
3450	4.9
3500	4.10	1
3550	4.11
3600	4.12
3650	4.13
3700	4.14
3750	4.15
3800	4.16
3850	4.17
3900	4.18
3950	4.19
4000
4050	5.1
4100	5.2	1
4150	5.3
4200	5.4
4250	5.5
4300	5.6
4350	5.7
4400	5.8
4450	5.9
4500	5.10
4550	5.11
4600	5.12
4650	5.13
4700	5.14
4750	5.15	1
4800	5.16
4850	5.17
4900	5.18
4950	5.19
5000
5050	6.1
5100	6.2
5150	6.3
5200	6.4
5250	6.5
5300	6.6
5350	6.7
5400	6.8
5450	6.9
5500	6.10
5550	6.11
5600	6.12
5650	6.13
5700	6.14
5750	6.15
5800	6.16
5850	6.17
5900	6.18	1
5950	6.19
6000
6050	7.1
6100	7.2
6150	7.3
6200	7.4
6250	7.5
6300	7.6
6350	7.7
6400	7.8
6450	7.9
6500	7.10	1
6550	7.11
6600	7.12	1
6650	7.13	1
6700	7.14
6750	7.15
6800	7.16
6850	7.17
6900	7.18
6950	7.19
7000
7050	8.1
7100	8.2	1
7150	8.3
7200	8.4
7250	8.5
7300	8.6
7350	8.7
7400	8.8
7450	8.9
7500	8.10
7550	8.11
7600	8.12
7650	8.13
7700	8.14
7750	8.15
7800	8.16
7850	8.17
7900	8.18	1
7950	8.19	1
8000
8050	9.1
8100	9.2
8150	9.3
8200	9.4
8250	9.5
8300	9.6
8350	9.7
8400	9.8
8450	9.9
8500	9.10
8550	9.11
8600	9.12
8650	9.13
8700	9.14
8750	9.15
8800	9.16
8850	9.17
8900	9.18	1
8950	9.19	1
9000
9050	10.1
9100	10.2
9150	10.3
9200	10.4
9250	10.5
9300	10.6
9350	10.7
9400	10.8
9450	10.9	1
9500	10.10	1
9550	10.11	1
9600	10.12	1
9650	10.13	1
9700	10.14
9750	10.15
9800	10.16	1
9850	10.17
9900	10.18
9950	10.19
10000
10050	11.1
10100	11.2	1
10150	11.3	1
10200	11.4	1
10250	11.5
10300	11.6
10350	11.7	1
10400	11.8
10450	11.9	1
10500	11.10
10550	11.11
10600	11.12
10650	11.13
10700	11.14
10750	11.15
10800	11.16
10850	11.17	1
10900	11.18
10950	11.19
11000
11050	12.1
11100	12.2
11150	12.3
11200	12.4
11250	12.5
11300	12.6
11350	12.7	1
11400	12.8
11450	12.9
11500	12.10
11550	12.11	1
11600	12.12	1
11650	12.13	1
11700	12.14
11750	12.15
11800	12.16
11850	12.17
11900	12.18
11950	12.19
12000
12050	13.1
12100	13.2
12150	13.3
12200	13.4
12250	13.5
12300	13.6
12350	13.7
12400	13.8
12450	13.9
12500	13.10
12550	13.11
12600	13.12
12650	13.13	1
12700	13.14	1
12750	13.15
12800	13.16
12850	13.17
12900	13.18
12950	13.19
13000
13050	14.1	1
13100	14.2
13150	14.3	1
13200	14.4
13250	14.5
13300	14.6
13350	14.7
13400	14.8
13450	14.9	1
13500	14.10
13550	14.11
13600	14.12
13650	14.13
13700	14.14
13750	14.15
13800	14.16
13850	14.17
13900	14.18
13950	14.19
14000
14050	15.1
14100	15.2	1
14150	15.3
14200	15.4
14250	15.5
14300	15.6
14350	15.7
14400	15.8
14450	15.9	1
14500	15.10	1
14550	15.11
14600	15.12
14650	15.13
14700	15.14
14750	15.15
14800	15.16
14850	15.17
14900	15.18
14950	15.19
15000
15050	16.1
15100	16.2
15150	16.3
15200	16.4
15250	16.5
15300	16.6
15350	16.7
15400	16.8	1
15450	16.9	1
15500	16.10
15550	16.11
15600	16.12
15650	16.13
15700	16.14
15750	16.15
15800	16.16	1
15850	16.17
15900	16.18
15950	16.19
16000
16050	17.1
16100	17.2
16150	17.3
16200	17.4
16250	17.5
16300	17.6
16350	17.7
16400	17.8
16450	17.9
16500	17.10
16550	17.11
16600	17.12
16650	17.13
16700	17.14
16750	17.15
16800	17.16
16850	17.17
16900	17.18
16950	17.19	1
17000
17050	18.1
17100	18.2
17150	18.3
17200	18.4	1
17250	18.5	1
17300	18.6
17350	18.7	1
17400	18.8
17450	18.9
17500	18.10
17550	18.11
17600	18.12
17650	18.13
17700	18.14
17750	18.15
17800	18.16
17850	18.17
17900	18.18
17950	18.19
18000
18050	19.1	1
18100	19.2	1
18150	19.3
18200	19.4
18250	19.5
18300	19.6
18350	19.7
18400	19.8
18450	19.9
18500	19.10
18550	19.11
18600	19.12
18650	19.13
18700	19.14
18750	19.15
18800	19.16
18850	19.17
18900	19.18
18950	19.19
19000
19050	20.1
19100	20.2
19150	20.3
19200	20.4	1
19250	20.5
19300	20.6
19350	20.7
19400	20.8
19450	20.9
19500	20.10
19550	20.11
19600	20.12
19650	20.13
19700	20.14	1
19750	20.15	1
19800	20.16
19850	20.17
19900	20.18
19950	20.19
20000
20050	21.1
20100	21.2
20150	21.3
20200	21.4
20250	21.5
20300	21.6
20350	21.7
20400	21.8
20450	21.9
20500	21.10
20550	21.11
20600	21.12
20650	21.13
20700	21.14	1
20750	21.15
20800	21.16
20850	21.17
20900	21.18
20950	21.19
21000
21050	22.1
21100	22.2
21150	22.3
21200	22.4
21250	22.5
21300	22.6
21350	22.7
21400	22.8
21450	22.9
21500	22.10	1
21550	22.11
21600	22.12	1
21650	22.13	1
21700	22.14
21750	22.15
21800	22.16
21850	22.17
21900	22.18
21950	22.19
22000
22050	23.1
22100	23.2
22150	23.3
22200	23.4
22250	23.5	1
22300	23.6	1
22350	23.7	1
22400	23.8
22450	23.9	1
22500	23.10	1
22550	23.11
22600	23.12
22650	23.13
22700	23.14
22750	23.15	1
22800	23.16	1
22850	23.17
22900	23.18
22950	23.19	1
23000
23050	24.1
23100	24.2
23150	24.3
23200	24.4
23250	24.5	1
23300	24.6
23350	24.7
23400	24.8	1
23450	24.9	1
23500	24.10	1
23550	24.11
23600	24.12
23650	24.13
23700	24.14
23750	24.15
23800	24.16
23850	24.17	1
23900	24.18
23950	24.19
24000
24050	25.1	1
24100	25.2	1
24150	25.3	1
24200	25.4
24250	25.5
24300	25.6	1
24350	25.7	1
24400	25.8
24450	25.9
24500	25.10
24550	25.11
24600	25.12
24650	25.13	1
24700	25.14
24750	25.15	1
24800	25.16
24850	25.17
24900	25.18	1
24950	25.19	1
25000
25050	26.1
25100	26.2	1
25150	26.3
25200	26.4	1
25250	26.5
25300	26.6	1
25350	26.7	1
25400	26.8	1
25450	26.9
25500	26.10
25550	26.11
25600	26.12
25650	26.13
25700	26.14
25750	26.15
25800	26.16
25850	26.17	1
25900	26.18
25950	26.19
26000
26050	27.1
26100	27.2
26150	27.3	1
26200	27.4
26250	27.5
26300	27.6
26350	27.7
26400	27.8
26450	27.9
26500	27.10
26550	27.11
26600	27.12
26650	27.13
26700	27.14
26750	27.15
26800	27.16
26850	27.17
26900	27.18
26950	27.19
27000
27050	28.1	1
27100	28.2
27150	28.3
27200	28.4
27250	28.5
27300	28.6
27350	28.7
27400	28.8
27450	28.9
27500	28.10
27550	28.11	1
27600	28.12
27650	28.13
27700	28.14
27750	28.15
27800	28.16
27850	28.17	1
27900	28.18
27950	28.19	1
28000
28050	29.1
28100	29.2
28150	29.3
28200	29.4
28250	29.5
28300	29.6
28350	29.7	1
28400	29.8
28450	29.9	1
28500	29.10
28550	29.11
28600	29.12
28650	29.13
28700	29.14
28750	29.15
28800	29.16
28850	29.17	1
28900	29.18
28950	29.19
29000
29050	30.1	1
29100	30.2	1
29150	30.3
29200	30.4
29250	30.5
29300	30.6
29350	30.7
29400	30.8
29450	30.9
29500	30.10
29550	30.11	1
29600	30.12
29650	30.13
29700	30.14
29750	30.15
29800	30.16	1
29850	30.17	1
29900	30.18	1
29950	30.19	1
30000
30050	31.1
30100	31.2
30150	31.3
30200	31.4
30250	31.5
30300	31.6
30350	31.7	1
30400	31.8	1
30450	31.9
30500	31.10	1
30550	31.11
30600	31.12
30650	31.13	1
30700	31.14	1
30750	31.15
30800	31.16
30850	31.17	1
30900	31.18
30950	31.19
31000
31050	32.1
31100	32.2
31150	32.3
31200	32.4
31250	32.5
31300	32.6	1
31350	32.7	1
31400	32.8	1
31450	32.9	1
31500	32.10
31550	32.11
31600	32.12	1
31650	32.13
31700	32.14
31750	32.15
31800	32.16
31850	32.17
31900	32.18
31950	32.19
32000
32050	33.1	1
32100	33.2
32150	33.3
32200	33.4
32250	33.5
32300	33.6
32350	33.7
32400	33.8
32450	33.9
32500	33.10
32550	33.11
32600	33.12
32650	33.13
32700	33.14
32750	33.15
32800	33.16
32850	33.17
32900	33.18
32950	33.19
33000
33050	34.1
33100	34.2
33150	34.3
33200	34.4
33250	34.5
33300	34.6
33350	34.7
33400	34.8
33450	34.9
33500	34.10	1
33550	34.11
33600	34.12
33650	34.13	1
33700	34.14
33750	34.15
33800	34.16
33850	34.17
33900	34.18
33950	34.19
34000		1
34050	35.1
34100	35.2
34150	35.3
34200	35.4
34250	35.5	1
34300	35.6
34350	35.7
34400	35.8
34450	35.9
34500	35.10
34550	35.11
34600	35.12
34650	35.13
34700	35.14	1
34750	35.15
34800	35.16
34850	35.17
34900	35.18	1
34950	35.19
35000
35050	36.1
35100	36.2
35150	36.3
35200	36.4	1
35250	36.5	1
35300	36.6
35350	36.7
35400	36.8
35450	36.9
35500	36.10
35550	36.11
35600	36.12
35650	36.13
35700	36.14
35750	36.15
35800	36.16
35850	36.17	1
35900	36.18
35950	36.19	1
36000
36050	37.1	1
36100	37.2
36150	37.3
36200	37.4
36250	37.5	1
36300	37.6
36350	37.7
36400	37.8
36450	37.9
36500	37.10
36550	37.11
36600	37.12
36650	37.13	1
36700	37.14	1
36750	37.15
36800	37.16
36850	37.17
36900	37.18
36950	37.19
37000
37050	38.1
37100	38.2	1
37150	38.3	1
37200	38.4
37250	38.5
37300	38.6
37350	38.7
37400	38.8
37450	38.9
37500	38.10
37550	38.11
37600	38.12
37650	38.13
37700	38.14
37750	38.15
37800	38.16
37850	38.17
37900	38.18
37950	38.19
38000
38050	39.1	1
38100	39.2	1
38150	39.3
38200	39.4
38250	39.5
38300	39.6
38350	39.7
38400	39.8	1
38450	39.9
38500	39.10	1
38550	39.11	1
38600	39.12
38650	39.13	1
38700	39.14
38750	39.15
38800	39.16	1
38850	39.17	1
38900	39.18	1
38950	39.19
39000
39050
39100
39150
39200
39250
39300
39350
39400
39450
39500
39550
39600
39650
39700
39750
39800
39850
39900
39950
40000
40050
40100
40150
40200
40250
40300
40350
40400
40450
40500
40550
40600
40650
40700
40750
40800
40850
40900
40950
41000
41050
41100
41150
41200
41250
41300
41350
41400
41450	40.1
41500	40.2
41550	40.3
41600	40.4
41650	40.5	1
41700	40.6
41750	40.7	1
41800	40.8	1
41850	40.9
41900	40.10
41950	40.11
42000	40.12
42050	40.13
42100	40.14	1
42150	40.15
42200	40.16
42250	40.17
42300	40.18
42350	40.19	1
42400
42450
42500
42550
42600
42650
42700
42750
42800
42850
42900
42950
43000
43050
43100
43150
43200
43250
43300
43350
43400
43450
43500
43550
43600
43650
43700
43750
43800
43850
43900
43950
44000
44050
44100
44150
44200
44250
44300
44350
44400
44450
44500
44550
44600
44650
44700
44750
44800
44850
44900
44950
45000
45050
45100
45150
45200
45250
45300
45350
45400
45450
45500
45550
45600
45650
45700
45750
45800
45850
45900
45950
46000
46050
46100
46150
46200
46250
46300
46350
46400
46450
46500
46550
46600
46650
46700
46750
46800
46850
46900
46950
47000
47050
47100
47150
47200
47250
47300
47350
47400
47450
47500
47550
47600
47650
47700
47750
47800
47850
47900
47950
48000
48050
48100
48150
48200
48250
48300
48350
48400
48450
48500
48550
48600
48650
48700
48750
48800
48850
48900
48950
49000
49050
49100
49150
49200
49250
49300
49350
49400
49450
49500
49550
49600
49650
49700
49750
49800
49850
49900
49950
50000
50050
50100
50150
50200
50250
50300
50350
50400
50450
50500
50550
50600
50650
50700
50750
50800
50850
50900
50950
51000
51050
51100
51150
51200
51250
51300
51350
51400
51450
51500
51550
51600
51650
51700
51750
51800
51850
51900
51950
52000
52050
52100
52150
52200
52250
52300
52350
52400
52450
52500
52550
52600
52650
52700
52750
52800
52850
52900
52950
53000
53050
53100
53150
53200
53250
53300
53350
53400
53450
53500
53550
53600
53650
53700
53750
53800
53850
53900
53950
54000
54050
54100
54150
54200
54250
54300
54350
54400
54450
54500
54550
54600
54650
54700
54750
54800
54850
54900
54950
55000
55050
55100
55150
55200
55250
55300
55350
55400
55450
55500
55550
55600
55650
55700
55750
55800
55850
55900
55950
56000
56050
56100
56150
56200
56250
56300
56350
56400
56450
56500
56550
56600
56650
56700
56750
56800
56850
56900
56950
57000
57050
57100
57150
57200
57250
57300
57350
57400
57450
57500
57550
57600
57650
57700
57750
57800
57850
57900
57950
58000
58050
58100
58150
58200
58250
58300
58350
58400
58450
58500
58550
58600
58650
58700
58750
58800
58850
58900
58950
59000
59050
59100
59150
59200
59250
59300
59350
59400
59450
59500
59550
59600
59650
59700
59750
59800
59850
59900
59950
60000
60050
60100
60150
60200
60250
60300
60350
60400
60450
60500
60550
60600
60650
60700
60750
60800
60850
60900
60950
61000
61050
61100
61150
61200
61250
61300
61350
61400
61450
61500
61550
61600
61650
61700
61750
61800
61850
61900
61950
62000
62050
62100
62150
62200
62250
62300
62350
62400
62450
62500
62550
62600
62650
62700
62750
62800
62850
62900
62950
63000
63050
63100
63150
63200
63250
63300
63350
63400
63450
63500
63550
63600
63650
63700
63750
63800
63850
63900
63950
64000
64050
64100
64150
64200
64250
64300
64350
64400
64450
64500
64550
64600
64650
64700
64750
64800
64850
64900
64950
65000
65050
65100
65150
65200
65250
65300
65350
65400
65450
65500
65550
65600
65650
65700
65750
65800
65850
65900
65950
66000
66050
66100
66150
66200
66250
66300
66350
66400
66450
66500
66550
66600
66650
66700
66750
66800
66850
66900
66950
67000
67050
67100
67150
67200
67250
67300
67350
67400
67450
67500
67550
67600
67650
67700
67750
67800
67850
67900
67950
68000
68050
68100
68150
68200
68250
68300
68350
68400
68450
68500
68550
68600
68650
68700
68750
68800
68850
68900
68950
69000
69050
69100
69150
69200
69250
69300
69350
69400
69450
69500
69550
69600
69650
69700
69750
69800
69850
69900
69950
70000
70050	41.1	1
70100	41.2
70150	41.3
70200	41.4	1
70250	41.5
70300	41.6
70350	41.7
70400	41.8
70450	41.9
70500	41.10	1
70550	41.11
70600	41.12
70650	41.13
70700	41.14
70750	41.15
70800	41.16
70850	41.17
70900	41.18
70950	41.19
71000
71050	42.1
71100	42.2
71150	42.3
71200	42.4
71250	42.5
71300	42.6
71350	42.7
71400	42.8
71450	42.9
71500	42.10
71550	42.11
71600	42.12
71650	42.13
71700	42.14
71750	42.15
71800	42.16
71850	42.17
71900	42.18	1
71950	42.19
72000
72050	43.1
72100	43.2
72150	43.3
72200	43.4
72250	43.5
72300	43.6
72350	43.7
72400	43.8
72450	43.9
72500	43.10
72550	43.11
72600	43.12
72650	43.13	1
72700	43.14
72750	43.15
72800	43.16
72850	43.17
72900	43.18
72950	43.19
73000
73050	44.1
73100	44.2	1
73150	44.3
73200	44.4
73250	44.5
73300	44.6	1
73350	44.7
73400	44.8
73450	44.9
73500	44.10
73550	44.11	1
73600	44.12
73650	44.13
73700	44.14
73750	44.15
73800	44.16
73850	44.17
73900	44.18
73950	44.19
74000
74050	45.1
74100	45.2
74150	45.3
74200	45.4
74250	45.5
74300	45.6
74350	45.7
74400	45.8
74450	45.9
74500	45.10
74550	45.11
74600	45.12	1
74650	45.13	1
74700	45.14
74750	45.15	1
74800	45.16	1
74850	45.17
74900	45.18
74950	45.19
75000
75050	46.1
75100	46.2
75150	46.3
75200	46.4
75250	46.5
75300	46.6
75350	46.7	1
75400	46.8	1
75450	46.9	1
75500	46.10
75550	46.11
75600	46.12
75650	46.13
75700	46.14
75750	46.15
75800	46.16
75850	46.17
75900	46.18
75950	46.19
76000
76050	47.1
76100	47.2
76150	47.3
76200	47.4
76250	47.5
76300	47.6
76350	47.7
76400	47.8
76450	47.9	1
76500	47.10
76550	47.11
76600	47.12	1
76650	47.13
76700	47.14
76750	47.15
76800	47.16	1
76850	47.17
76900	47.18	1
76950	47.19
77000
77050	48.1
77100	48.2
77150	48.3
77200	48.4
77250	48.5	1
77300	48.6	1
77350	48.7	1
77400	48.8
77450	48.9
77500	48.10
77550	48.11
77600	48.12	1
77650	48.13
77700	48.14
77750	48.15
77800	48.16
77850	48.17
77900	48.18
77950	48.19
78000
78050	49.1
78100	49.2
78150	49.3
78200	49.4
78250	49.5
78300	49.6
78350	49.7
78400	49.8
78450	49.9	1
78500	49.10
78550	49.11
78600	49.12	1
78650	49.13	1
78700	49.14
78750	49.15
78800	49.16
78850	49.17
78900	49.18
78950	49.19
79000
79050	50.1
79100	50.2	1
79150	50.3	1
79200	50.4
79250	50.5
79300	50.6
79350	50.7
79400	50.8
79450	50.9
79500	50.10	1
79550	50.11	1
79600	50.12
79650	50.13	1
79700	50.14
79750	50.15
79800	50.16
79850	50.17
79900	50.18
79950	50.19	1
80000
80050	51.1
80100	51.2
80150	51.3
80200	51.4
80250	51.5
80300	51.6
80350	51.7
80400	51.8
80450	51.9
80500	51.10
80550	51.11
80600	51.12
80650	51.13
80700	51.14	1
80750	51.15	1
80800	51.16
80850	51.17
80900	51.18	1
80950	51.19
81000
81050	52.1
81100	52.2	1
81150	52.3
81200	52.4	1
81250	52.5
81300	52.6
81350	52.7
81400	52.8
81450	52.9
81500	52.10
81550	52.11
81600	52.12
81650	52.13
81700	52.14
81750	52.15	1
81800	52.16
81850	52.17
81900	52.18	1
81950	52.19	1
82000
82050	53.1
82100	53.2
82150	53.3
82200	53.4
82250	53.5
82300	53.6
82350	53.7
82400	53.8
82450	53.9
82500	53.10
82550	53.11
82600	53.12
82650	53.13
82700	53.14
82750	53.15
82800	53.16
82850	53.17
82900	53.18
82950	53.19
83000
83050	54.1
83100	54.2	1
83150	54.3	1
83200	54.4
83250	54.5	1
83300	54.6
83350	54.7
83400	54.8
83450	54.9
83500	54.10
83550	54.11
83600	54.12
83650	54.13
83700	54.14
83750	54.15
83800	54.16
83850	54.17
83900	54.18	1
83950	54.19
84000
84050	55.1	1
84100	55.2
84150	55.3
84200	55.4
84250	55.5	1
84300	55.6
84350	55.7
84400	55.8	1
84450	55.9	1
84500	55.10
84550	55.11
84600	55.12	1
84650	55.13
84700	55.14
84750	55.15
84800	55.16	1
84850	55.17	1
84900	55.18	1
84950	55.19
85000
85050	56.1
85100	56.2
85150	56.3
85200	56.4
85250	56.5
85300	56.6
85350	56.7
85400	56.8
85450	56.9
85500	56.10
85550	56.11
85600	56.12
85650	56.13
85700	56.14
85750	56.15
85800	56.16
85850	56.17
85900	56.18
85950	56.19
86000
86050	57.1
86100	57.2
86150	57.3
86200	57.4
86250	57.5	1
86300	57.6	1
86350	57.7
86400	57.8
86450	57.9
86500	57.10
86550	57.11
86600	57.12
86650	57.13
86700	57.14
86750	57.15
86800	57.16
86850	57.17
86900	57.18	1
86950	57.19
87000
87050	58.1	1
87100	58.2
87150	58.3
87200	58.4
87250	58.5
87300	58.6
87350	58.7
87400	58.8	1
87450	58.9	1
87500	58.10
87550	58.11	1
87600	58.12	1
87650	58.13
87700	58.14
87750	58.15
87800	58.16
87850	58.17
87900	58.18
87950	58.19
88000
88050	59.1
88100	59.2
88150	59.3	1
88200	59.4
88250	59.5	1
88300	59.6
88350	59.7
88400	59.8
88450	59.9
88500	59.10
88550	59.11
88600	59.12
88650	59.13
88700	59.14	1
88750	59.15	1
88800	59.16
88850	59.17
88900	59.18
88950	59.19	1
89000
89050	60.1
89100	60.2
89150	60.3
89200	60.4
89250	60.5	1
89300	60.6
89350	60.7
89400	60.8
89450	60.9
89500	60.10	1
89550	60.11	1
89600	60.12	1
89650	60.13
89700	60.14
89750	60.15	1
89800	60.16
89850	60.17
89900	60.18
89950	60.19
90000
90050	61.1
90100	61.2
90150	61.3
90200	61.4
90250	61.5
90300	61.6
90350	61.7
90400	61.8	1
90450	61.9
90500	61.10
90550	61.11	1
90600	61.12	1
90650	61.13	1
90700	61.14
90750	61.15
90800	61.16
90850	61.17
90900	61.18	1
90950	61.19	1
91000		1
91050
91100
91150		1
91200
91250
91300
91350
91400
91450
91500
91550
91600
91650
91700
91750	62.1
91800	62.2
91850	62.3
91900	62.4
91950	62.5
92000	62.6
92050	62.7	1
92100	62.8	1
92150	62.9
92200	62.10	1
92250	62.11	1
92300	62.12	1
92350	62.13	1
92400	62.14	1
92450	62.15	1
92500	62.16
92550	62.17
92600	62.18
92650	62.19
92700
92750	63.1
92800	63.2
92850	63.3
92900	63.4
92950	63.5
93000	63.6
93050	63.7	1
93100	63.8	1
93150	63.9
93200	63.10	1
93250	63.11	1
93300	63.12
93350	63.13
93400	63.14
93450	63.15
93500	63.16	1
93550	63.17
93600	63.18
93650	63.19
93700
93750	64.1
93800	64.2
93850	64.3
93900	64.4
93950	64.5
94000	64.6
94050	64.7
94100	64.8	1
94150	64.9	1
94200	64.10	1
94250	64.11	1
94300	64.12	1
94350	64.13
94400	64.14
94450	64.15
94500	64.16
94550	64.17
94600	64.18
94650	64.19
94700
94750	65.1
94800	65.2
94850	65.3
94900	65.4
94950	65.5
95000	65.6
95050	65.7
95100	65.8
95150	65.9
95200	65.10	1
95250	65.11	1
95300	65.12	1
95350	65.13
95400	65.14
95450	65.15
95500	65.16
95550	65.17	1
95600	65.18	1
95650	65.19	1
95700
95750	66.1
95800	66.2
95850	66.3
95900	66.4
95950	66.5
96000	66.6	1
96050	66.7
96100	66.8	1
96150	66.9
96200	66.10
96250	66.11	1
96300	66.12
96350	66.13
96400	66.14
96450	66.15	1
96500	66.16
96550	66.17
96600	66.18
96650	66.19
96700
96750	67.1
96800	67.2
96850	67.3
96900	67.4	1
96950	67.5	1
97000	67.6
97050	67.7
97100	67.8
97150	67.9
97200	67.10
97250	67.11	1
97300	67.12
97350	67.13
97400	67.14
97450	67.15
97500	67.16
97550	67.17
97600	67.18
97650	67.19	1
97700
97750	68.1
97800	68.2
97850	68.3
97900	68.4
97950	68.5
98000	68.6	1
98050	68.7
98100	68.8
98150	68.9	1
98200	68.10	1
98250	68.11
98300	68.12
98350	68.13
98400	68.14	1
98450	68.15
98500	68.16
98550	68.17
98600	68.18	1
98650	68.19	1
98700
98750	69.1
98800	69.2
98850	69.3	1
98900	69.4
98950	69.5
99000	69.6
99050	69.7
99100	69.8
99150	69.9
99200	69.10
99250	69.11
99300	69.12
99350	69.13
99400	69.14
99450	69.15
99500	69.16
99550	69.17	1
99600	69.18
99650	69.19
99700
99750	70.1
[truncated: 810 more rows]

## Sheet: ch10
Chromosome 10
	File name	Strong VWG/CWB
Chromosome coordinate	(Mb-region number.	Signals
(kb)	100 kb-window)	(1: yes)
0
50
100	1.1
150	1.2	1
200	1.3
250	1.4	1
300	1.5	1
350	1.6
400	1.7
450	1.8
500	1.9
550	1.10
600	1.11
650	1.12
700	1.13
750	1.14
800	1.15
850	1.16
900	1.17	1
950	1.18
1000	1.19
1050
1100	2.1	1
1150	2.2
1200	2.3	1
1250	2.4
1300	2.5
1350	2.6
1400	2.7	1
1450	2.8
1500	2.9	1
1550	2.10	1
1600	2.11
1650	2.12	1
1700	2.13	1
1750	2.14
1800	2.15
1850	2.16
1900	2.17	1
1950	2.18	1
2000	2.19	1
2050
2100	3.1
2150	3.2	1
2200	3.3
2250	3.4
2300	3.5	1
2350	3.6
2400	3.7
2450	3.8
2500	3.9
2550	3.10
2600	3.11	1
2650	3.12
2700	3.13	1
2750	3.14	1
2800	3.15	1
2850	3.16
2900	3.17
2950	3.18
3000	3.19
3050
3100	4.1
3150	4.2
3200	4.3
3250	4.4
3300	4.5
3350	4.6
3400	4.7
3450	4.8
3500	4.9
3550	4.10
3600	4.11
3650	4.12	1
3700	4.13	1
3750	4.14
3800	4.15	1
3850	4.16	1
3900	4.17
3950	4.18
4000	4.19
4050
4100	5.1	1
4150	5.2
4200	5.3	1
4250	5.4
4300	5.5	1
4350	5.6
4400	5.7
4450	5.8
4500	5.9	1
4550	5.10	1
4600	5.11
4650	5.12
4700	5.13	1
4750	5.14
4800	5.15
4850	5.16
4900	5.17
4950	5.18
5000	5.19
5050
5100
5150
5200
5250
5300
5350
5400
5450
5500
5550
5600
5650
5700
5750	6.1
5800	6.2
5850	6.3
5900	6.4
5950	6.5
6000	6.6
6050	6.7	1
6100	6.8	1
6150	6.9
6200	6.10
6250	6.11
6300	6.12
6350	6.13
6400	6.14
6450	6.15
6500	6.16
6550	6.17
6600	6.18
6650	6.19
6700
6750	7.1	1
6800	7.2	1
6850	7.3	1
6900	7.4
6950	7.5
7000	7.6	1
7050	7.7
7100	7.8	1
7150	7.9	1
7200	7.10
7250	7.11
7300	7.12
7350	7.13
7400	7.14
7450	7.15	1
7500	7.16	1
7550	7.17
7600	7.18
7650	7.19
7700
7750	8.1	1
7800	8.2	1
7850	8.3
7900	8.4
7950	8.5	1
8000	8.6
8050	8.7	1
8100	8.8
8150	8.9
8200	8.10
8250	8.11
8300	8.12
8350	8.13	1
8400	8.14	1
8450	8.15
8500	8.16	1
8550	8.17
8600	8.18	1
8650	8.19
8700
8750	9.1	1
8800	9.2	1
8850	9.3	1
8900	9.4
8950	9.5
9000	9.6
9050	9.7	1
9100	9.8
9150	9.9
9200	9.10
9250	9.11	1
9300	9.12	1
9350	9.13	1
9400	9.14	1
9450	9.15
9500	9.16	1
9550	9.17
9600	9.18
9650	9.19
9700
9750	10.1
9800	10.2	1
9850	10.3	1
9900	10.4
9950	10.5
10000	10.6
10050	10.7
10100	10.8
10150	10.9
10200	10.10
10250	10.11
10300	10.12
10350	10.13	1
10400	10.14
10450	10.15
10500	10.16
10550	10.17
10600	10.18
10650	10.19
10700
10750	11.1
10800	11.2
10850	11.3
10900	11.4
10950	11.5
11000	11.6
11050	11.7
11100	11.8
11150	11.9
11200	11.10
11250	11.11
11300	11.12	1
11350	11.13	1
11400	11.14
11450	11.15
11500	11.16
11550	11.17
11600	11.18
11650	11.19	1
11700
11750	12.1
11800	12.2
11850	12.3
11900	12.4	1
11950	12.5
12000	12.6
12050	12.7
12100	12.8
12150	12.9
12200	12.10
12250	12.11
12300	12.12
12350	12.13
12400	12.14
12450	12.15
12500	12.16	1
12550	12.17
12600	12.18
12650	12.19
12700
12750	13.1	1
12800	13.2
12850	13.3
12900	13.4	1
12950	13.5
13000	13.6
13050	13.7
13100	13.8	1
13150	13.9
13200	13.10	1
13250	13.11
13300	13.12
13350	13.13
13400	13.14
13450	13.15
13500	13.16
13550	13.17
13600	13.18
13650	13.19	1
13700
13750	14.1
13800	14.2
13850	14.3
13900	14.4
13950	14.5
14000	14.6	1
14050	14.7
14100	14.8
14150	14.9
14200	14.10	1
14250	14.11	1
14300	14.12
14350	14.13
14400	14.14	1
14450	14.15
14500	14.16
14550	14.17	1
14600	14.18
14650	14.19
14700
14750	15.1	1
14800	15.2
14850	15.3
14900	15.4	1
14950	15.5
15000	15.6	1
15050	15.7
15100	15.8
15150	15.9
15200	15.10
15250	15.11
15300	15.12
15350	15.13
15400	15.14
15450	15.15
15500	15.16
15550	15.17	1
15600	15.18	1
15650	15.19
15700
15750	16.1
15800	16.2
15850	16.3
15900	16.4
15950	16.5	1
16000	16.6	1
16050	16.7
16100	16.8
16150	16.9
16200	16.10	1
16250	16.11	1
16300	16.12
16350	16.13	1
16400	16.14
16450	16.15	1
16500	16.16
16550	16.17
16600	16.18
16650	16.19
16700
16750	17.1
16800	17.2
16850	17.3
16900	17.4
16950	17.5	1
17000	17.6
17050	17.7
17100	17.8
17150	17.9
17200	17.10	1
17250	17.11
17300	17.12
17350	17.13
17400	17.14
17450	17.15
17500	17.16
17550	17.17
17600	17.18
17650	17.19
17700
17750
17800
17850
17900
17950
18000
18050
18100	18.1
18150	18.2
18200	18.3
18250	18.4
18300	18.5	1
18350	18.6
18400	18.7
18450	18.8	1
18500	18.9	1
18550	18.10
18600	18.11
18650	18.12
18700	18.13
18750	18.14
18800	18.15
18850	18.16
18900	18.17
18950	18.18
19000	18.19
19050
19100	19.1
19150	19.2
19200	19.3
19250	19.4
19300	19.5
19350	19.6	1
19400	19.7
19450	19.8
19500	19.9
19550	19.10
19600	19.11
19650	19.12
19700	19.13
19750	19.14
19800	19.15	1
19850	19.16
19900	19.17
19950	19.18
20000	19.19
20050
20100	20.1
20150	20.2
20200	20.3
20250	20.4
20300	20.5	1
20350	20.6
20400	20.7
20450	20.8
20500	20.9	1
20550	20.10
20600	20.11
20650	20.12
20700	20.13	1
20750	20.14	1
20800	20.15	1
20850	20.16
20900	20.17
20950	20.18	1
21000	20.19
21050
21100	21.1
21150	21.2	1
21200	21.3
21250	21.4
21300	21.5
21350	21.6
21400	21.7
21450	21.8
21500	21.9
21550	21.10
21600	21.11
21650	21.12
21700	21.13
21750	21.14
21800	21.15
21850	21.16
21900	21.17
21950	21.18	1
22000	21.19	1
22050		1
22100	22.1
22150	22.2
22200	22.3
22250	22.4	1
22300	22.5	1
22350	22.6
22400	22.7	1
22450	22.8
22500	22.9
22550	22.10
22600	22.11
22650	22.12
22700	22.13
22750	22.14
22800	22.15
22850	22.16
22900	22.17
22950	22.18
23000	22.19	1
23050
23100	23.1	1
23150	23.2	1
23200	23.3
23250	23.4	1
23300	23.5
23350	23.6
23400	23.7
23450	23.8
23500	23.9
23550	23.10
23600	23.11
23650	23.12
23700	23.13
23750	23.14
23800	23.15
23850	23.16
23900	23.17
23950	23.18
24000	23.19	1
24050
24100	24.1
24150	24.2	1
24200	24.3
24250	24.4
24300	24.5
24350	24.6
24400	24.7	1
24450	24.8	1
24500	24.9	1
24550	24.10
24600	24.11
24650	24.12
24700	24.13
24750	24.14
24800	24.15
24850	24.16
24900	24.17	1
24950	24.18	1
25000	24.19
25050
25100	25.1
25150	25.2
25200	25.3
25250	25.4
25300	25.5
25350	25.6
25400	25.7
25450	25.8
25500	25.9
25550	25.10
25600	25.11
25650	25.12
25700	25.13
25750	25.14
25800	25.15
25850	25.16
25900	25.17
25950	25.18
26000	25.19	1
26050
26100	26.1
26150	26.2	1
26200	26.3
26250	26.4
26300	26.5
26350	26.6
26400	26.7
26450	26.8
26500	26.9
26550	26.10
26600	26.11
26650	26.12
26700	26.13
26750	26.14	1
26800	26.15
26850	26.16
26900	26.17
26950	26.18
27000	26.19
27050
27100	27.1	1
27150	27.2
27200	27.3
27250	27.4
27300	27.5
27350	27.6
27400	27.7
27450	27.8
27500	27.9
27550	27.10
27600	27.11
27650	27.12
27700	27.13
27750	27.14
27800	27.15
27850	27.16
27900	27.17
27950	27.18
28000	27.19
28050
28100	28.1
28150	28.2
28200	28.3
28250	28.4
28300	28.5
28350	28.6
28400	28.7
28450	28.8	1
28500	28.9	1
28550	28.10
28600	28.11
28650	28.12
28700	28.13
28750	28.14
28800	28.15
28850	28.16
28900	28.17
28950	28.18
29000	28.19
29050
29100	29.1
29150	29.2	1
29200	29.3	1
29250	29.4	1
29300	29.5	1
29350	29.6	1
29400	29.7
29450	29.8
29500	29.9
29550	29.10
29600	29.11	1
29650	29.12
29700	29.13
29750	29.14
29800	29.15
29850	29.16
29900	29.17	1
29950	29.18	1
30000	29.19
30050
30100	30.1	1
30150	30.2	1
30200	30.3
30250	30.4
30300	30.5
30350	30.6
30400	30.7
30450	30.8
30500	30.9
30550	30.10	1
30600	30.11
30650	30.12
30700	30.13
30750	30.14
30800	30.15
30850	30.16
30900	30.17
30950	30.18	1
31000	30.19	1
31050
31100	31.1
31150	31.2
31200	31.3
31250	31.4
31300	31.5	1
31350	31.6
31400	31.7
31450	31.8
31500	31.9
31550	31.10
31600	31.11
31650	31.12	1
31700	31.13	1
31750	31.14
31800	31.15
31850	31.16
31900	31.17
31950	31.18
32000	31.19
32050
32100	32.1
32150	32.2	1
32200	32.3
32250	32.4	1
32300	32.5	1
32350	32.6
32400	32.7
32450	32.8
32500	32.9
32550	32.10
32600	32.11
32650	32.12
32700	32.13	1
32750	32.14
32800	32.15
32850	32.16
32900	32.17	1
32950	32.18
33000	32.19
33050
33100	33.1
33150	33.2
33200	33.3	1
33250	33.4
33300	33.5
33350	33.6
33400	33.7
33450	33.8
33500	33.9
33550	33.10
33600	33.11
33650	33.12
33700	33.13
33750	33.14
33800	33.15
33850	33.16
33900	33.17	1
33950	33.18	1
34000	33.19
34050
34100	34.1
34150	34.2
34200	34.3
34250	34.4
34300	34.5	1
34350	34.6
34400	34.7
34450	34.8
34500	34.9
34550	34.10
34600	34.11	1
34650	34.12	1
34700	34.13
34750	34.14
34800	34.15
34850	34.16
34900	34.17
34950	34.18	1
35000	34.19	1
35050		1
35100	35.1
35150	35.2	1
35200	35.3	1
35250	35.4
35300	35.5
35350	35.6	1
35400	35.7	1
35450	35.8	1
35500	35.9
35550	35.10
35600	35.11
35650	35.12	1
35700	35.13	1
35750	35.14	1
35800	35.15	1
35850	35.16
35900	35.17	1
35950	35.18
36000	35.19	1
36050
36100	36.1
36150	36.2
36200	36.3
36250	36.4
36300	36.5
36350	36.6
36400	36.7
36450	36.8	1
36500	36.9	1
36550	36.10
36600	36.11	1
36650	36.12
36700	36.13	1
36750	36.14
36800	36.15
36850	36.16
36900	36.17
36950	36.18	1
37000	36.19
37050
37100	37.1
37150	37.2
37200	37.3
37250	37.4
37300	37.5
37350	37.6
37400	37.7
37450	37.8
37500	37.9
37550	37.10
37600	37.11
37650	37.12
37700	37.13	1
37750	37.14
37800	37.15
37850	37.16
37900	37.17
37950	37.18
38000	37.19
38050
38100
38150
38200
38250
38300
38350
38400
38450
38500
38550
38600
38650
38700
38750
38800
38850
38900
38950
39000
39050
39100
39150
39200
39250
39300
39350
39400
39450
39500
39550
39600
39650
39700
39750
39800
39850
39900
39950
40000
40050
40100
40150
40200
40250
40300
40350
40400
40450
40500
40550
40600
40650
40700
40750
40800
40850
40900
40950
41000
41050
41100
41150
41200
41250
41300
41350
41400
41450
41500
41550
41600
41650
41700
41750
41800
41850
41900
41950	38.1	1
42000	38.2	1
42050	38.3
42100	38.4	1
42150	38.5	1
42200	38.6	1
42250	38.7	1
42300	38.8
42350	38.9
42400	38.10
42450	38.11
42500	38.12
42550	38.13
42600	38.14
42650	38.15	1
42700	38.16	1
42750	38.17
42800	38.18
42850	38.19
42900
42950	39.1
43000	39.2
43050	39.3
43100	39.4
43150	39.5
43200	39.6
43250	39.7
43300	39.8
43350	39.9
43400	39.10	1
43450	39.11	1
43500	39.12
43550	39.13	1
43600	39.14	1
43650	39.15	1
43700	39.16	1
43750	39.17
43800	39.18
43850	39.19
43900
43950	40.1
44000	40.2
44050	40.3	1
44100	40.4	1
44150	40.5
44200	40.6
44250	40.7
44300	40.8
44350	40.9
44400	40.10	1
44450	40.11	1
44500	40.12
44550	40.13
44600	40.14
44650	40.15
44700	40.16
44750	40.17
44800	40.18
44850	40.19
44900
44950
45000
45050
45100
45150
45200
45250
45300
45350
45400
45450
45500
45550
45600
45650
45700
45750
45800
45850
45900
45950
46000
46050
46100
46150
46200
46250
46300
46350
46400
46450
46500
46550
46600
46650
46700
46750
46800
46850
46900
46950
47000
47050
47100
47150
47200
47250
47300
47350
47400
47450
47500
47550
47600
47650
47700
47750
47800
47850
47900
47950
48000
48050
48100
48150
48200
48250
48300
48350
48400
48450
48500
48550
48600
48650
48700
48750
48800
48850
48900	41.1
48950	41.2	1
49000	41.3	1
49050	41.4	1
49100	41.5	1
49150	41.6
49200	41.7
49250	41.8	1
49300	41.9
49350	41.10	1
49400	41.11
49450	41.12
49500	41.13	1
49550	41.14
49600	41.15
49650	41.16
49700	41.17
49750	41.18
49800	41.19
49850
49900
49950
50000
50050
50100
50150
50200
50250
50300
50350
50400
50450
50500
50550
50600
50650
50700
50750
50800
50850
50900
50950
51000
51050
51100
51150	42.1
51200	42.2
51250	42.3	1
51300	42.4	1
51350	42.5
51400	42.6
51450	42.7
51500	42.8
51550	42.9
51600	42.10
51650	42.11
51700	42.12	1
51750	42.13	1
51800	42.14	1
51850	42.15
51900	42.16	1
51950	42.17
52000	42.18
52050	42.19
52100
52150	43.1
52200	43.2
52250	43.3
52300	43.4
52350	43.5	1
52400	43.6
52450	43.7
52500	43.8
52550	43.9	1
52600	43.10
52650	43.11
52700	43.12
52750	43.13
52800	43.14	1
52850	43.15
52900	43.16
52950	43.17
53000	43.18	1
53050	43.19	1
53100
53150	44.1
53200	44.2
53250	44.3
53300	44.4	1
53350	44.5	1
53400	44.6
53450	44.7
53500	44.8	1
53550	44.9	1
53600	44.10
53650	44.11
53700	44.12
53750	44.13
53800	44.14	1
53850	44.15
53900	44.16	1
53950	44.17
54000	44.18
54050	44.19
54100
54150	45.1
54200	45.2	1
54250	45.3	1
54300	45.4
54350	45.5
54400	45.6
54450	45.7
54500	45.8
54550	45.9
54600	45.10
54650	45.11
54700	45.12
54750	45.13
54800	45.14
54850	45.15
54900	45.16
54950	45.17
55000	45.18	1
55050	45.19
55100
55150	46.1	1
55200	46.2
55250	46.3
55300	46.4
55350	46.5
55400	46.6
55450	46.7
55500	46.8
55550	46.9
55600	46.10
55650	46.11
55700	46.12
55750	46.13	1
55800	46.14
55850	46.15	1
55900	46.16
55950	46.17
56000	46.18
56050	46.19
56100
56150	47.1
56200	47.2
56250	47.3
56300	47.4
56350	47.5
56400	47.6
56450	47.7
56500	47.8
56550	47.9
56600	47.10	1
56650	47.11
56700	47.12
56750	47.13
56800	47.14
56850	47.15
56900	47.16
56950	47.17
57000	47.18
57050	47.19
57100
57150	48.1
57200	48.2
57250	48.3
57300	48.4
57350	48.5
57400	48.6
57450	48.7
57500	48.8
57550	48.9
57600	48.10
57650	48.11
57700	48.12
57750	48.13
57800	48.14
57850	48.15
57900	48.16
57950	48.17
58000	48.18
58050	48.19
58100		1
58150	49.1
58200	49.2
58250	49.3
58300	49.4	1
58350	49.5
58400	49.6
58450	49.7	1
58500	49.8	1
58550	49.9
58600	49.10
58650	49.11
58700	49.12
58750	49.13
58800	49.14
58850	49.15
58900	49.16
58950	49.17
59000	49.18
59050	49.19
59100
59150	50.1
59200	50.2
59250	50.3
59300	50.4	1
59350	50.5	1
59400	50.6
59450	50.7
59500	50.8
59550	50.9	1
59600	50.10
59650	50.11
59700	50.12
59750	50.13
59800	50.14
59850	50.15
59900	50.16
59950	50.17
60000	50.18
60050	50.19
60100
60150	51.1
60200	51.2
60250	51.3
60300	51.4
60350	51.5
60400	51.6
60450	51.7
60500	51.8
60550	51.9	1
60600	51.10	1
60650	51.11
60700	51.12
60750	51.13	1
60800	51.14
60850	51.15
60900	51.16
60950	51.17
61000	51.18
61050	51.19
61100
61150	52.1
61200	52.2
61250	52.3
61300	52.4
61350	52.5
61400	52.6
61450	52.7
61500	52.8
61550	52.9
61600	52.10
61650	52.11	1
61700	52.12
61750	52.13
61800	52.14
61850	52.15
61900	52.16
61950	52.17
62000	52.18	1
62050	52.19	1
62100
62150	53.1
62200	53.2
62250	53.3
62300	53.4
62350	53.5
62400	53.6
62450	53.7
62500	53.8	1
62550	53.9
62600	53.10
62650	53.11
62700	53.12
62750	53.13
62800	53.14
62850	53.15
62900	53.16
62950	53.17
63000	53.18
63050	53.19
63100
63150	54.1	1
63200	54.2
63250	54.3
63300	54.4
63350	54.5
63400	54.6	1
63450	54.7	1
63500	54.8
63550	54.9
63600	54.10
63650	54.11
63700	54.12	1
63750	54.13	1
63800	54.14
63850	54.15
63900	54.16	1
63950	54.17
64000	54.18	1
64050	54.19
64100
64150	55.1
64200	55.2
64250	55.3	1
64300	55.4
64350	55.5
64400	55.6	1
64450	55.7
64500	55.8	1
64550	55.9
64600	55.10
64650	55.11	1
64700	55.12	1
64750	55.13	1
64800	55.14
64850	55.15
64900	55.16
64950	55.17
65000	55.18
65050	55.19
65100
65150	56.1
65200	56.2
65250	56.3	1
65300	56.4	1
65350	56.5	1
65400	56.6
65450	56.7
65500	56.8
65550	56.9
65600	56.10
65650	56.11	1
65700	56.12	1
65750	56.13
65800	56.14
65850	56.15
65900	56.16
65950	56.17
66000	56.18
66050	56.19
66100
66150	57.1
66200	57.2
66250	57.3
66300	57.4
66350	57.5
66400	57.6
66450	57.7
66500	57.8
66550	57.9
66600	57.10
66650	57.11
66700	57.12	1
66750	57.13	1
66800	57.14
66850	57.15
66900	57.16
66950	57.17	1
67000	57.18	1
67050	57.19
67100
67150	58.1	1
67200	58.2
67250	58.3
67300	58.4
67350	58.5
67400	58.6
67450	58.7
67500	58.8
67550	58.9	1
67600	58.10	1
67650	58.11
67700	58.12
67750	58.13
67800	58.14
67850	58.15
67900	58.16
67950	58.17
68000	58.18
68050	58.19
68100
68150	59.1
68200	59.2
68250	59.3
68300	59.4
68350	59.5
68400	59.6
68450	59.7	1
68500	59.8
68550	59.9
68600	59.10
68650	59.11
68700	59.12
68750	59.13
68800	59.14
68850	59.15
68900	59.16
68950	59.17
69000	59.18
69050	59.19
69100
69150	60.1	1
69200	60.2
69250	60.3
69300	60.4
69350	60.5
69400	60.6
69450	60.7
69500	60.8
69550	60.9
69600	60.10
69650	60.11
69700	60.12	1
69750	60.13
69800	60.14	1
69850	60.15
69900	60.16
69950	60.17
70000	60.18
70050	60.19
70100
70150	61.1	1
70200	61.2	1
70250	61.3
70300	61.4
70350	61.5
70400	61.6
70450	61.7
70500	61.8
70550	61.9
70600	61.10
70650	61.11
70700	61.12
70750	61.13
70800	61.14
70850	61.15
70900	61.16
70950	61.17	1
71000	61.18
71050	61.19
71100
71150	62.1
71200	62.2
71250	62.3
71300	62.4
71350	62.5
71400	62.6
71450	62.7	1
71500	62.8
71550	62.9
71600	62.10	1
71650	62.11	1
71700	62.12
71750	62.13
71800	62.14
71850	62.15
71900	62.16
71950	62.17
72000	62.18
72050	62.19
72100
72150	63.1
72200	63.2
72250	63.3	1
72300	63.4	1
72350	63.5
72400	63.6	1
72450	63.7
72500	63.8
72550	63.9
72600	63.10
72650	63.11
72700	63.12
72750	63.13
72800	63.14	1
72850	63.15
72900	63.16
72950	63.17
73000	63.18
73050	63.19
73100
73150	64.1
73200	64.2
73250	64.3
73300	64.4
73350	64.5
73400	64.6
73450	64.7
73500	64.8
73550	64.9	1
73600	64.10	1
73650	64.11
73700	64.12
73750	64.13
73800	64.14
73850	64.15
73900	64.16
73950	64.17
74000	64.18
74050	64.19
74100
74150	65.1	1
74200	65.2	1
74250	65.3	1
74300	65.4
74350	65.5
74400	65.6
74450	65.7
74500	65.8
74550	65.9
74600	65.10
74650	65.11
74700	65.12
74750	65.13
74800	65.14
74850	65.15
74900	65.16
74950	65.17
75000	65.18
75050	65.19
75100
75150	66.1
75200	66.2
75250	66.3
75300	66.4
75350	66.5
75400	66.6
75450	66.7
75500	66.8
75550	66.9
75600	66.10
75650	66.11
75700	66.12
75750	66.13
75800	66.14
75850	66.15
75900	66.16
75950	66.17
76000	66.18	1
76050	66.19	1
76100
76150	67.1
76200	67.2
76250	67.3
76300	67.4
76350	67.5
76400	67.6
76450	67.7
76500	67.8
76550	67.9
76600	67.10
76650	67.11
76700	67.12
76750	67.13
76800	67.14
76850	67.15
76900	67.16
76950	67.17
77000	67.18
77050	67.19
77100
77150	68.1
77200	68.2
77250	68.3
77300	68.4
77350	68.5
77400	68.6
77450	68.7
77500	68.8
77550	68.9
77600	68.10
77650	68.11
77700	68.12	1
77750	68.13
77800	68.14
77850	68.15
77900	68.16
77950	68.17
78000	68.18	1
78050	68.19
78100
78150	69.1	1
78200	69.2	1
78250	69.3	1
78300	69.4
78350	69.5
78400	69.6	1
78450	69.7	1
78500	69.8
78550	69.9	1
78600	69.10
78650	69.11
78700	69.12
78750	69.13
78800	69.14	1
78850	69.15
78900	69.16
78950	69.17
79000	69.18
79050	69.19
79100
79150	70.1
79200	70.2
79250	70.3
79300	70.4
79350	70.5
79400	70.6
79450	70.7
79500	70.8
79550	70.9
79600	70.10
79650	70.11
79700	70.12	1
79750	70.13	1
79800	70.14
79850	70.15
79900	70.16
79950	70.17
80000	70.18	1
80050	70.19
80100
80150	71.1
80200	71.2	1
80250	71.3
80300	71.4
80350	71.5
80400	71.6
80450	71.7
80500	71.8
80550	71.9
80600	71.10
80650	71.11
80700	71.12
80750	71.13
80800	71.14
80850	71.15
80900	71.16
80950	71.17	1
81000	71.18	1
81050	71.19	1
81100		1
81150
81200
81250
81300	72.1
81350	72.2	1
81400	72.3	1
81450	72.4
81500	72.5
81550	72.6
81600	72.7	1
81650	72.8	1
81700	72.9
81750	72.10
81800	72.11
81850	72.12
81900	72.13
81950	72.14
82000	72.15
82050	72.16
82100	72.17
82150	72.18
82200	72.19	1
82250
82300	73.1
82350	73.2
82400	73.3
82450	73.4
82500	73.5
82550	73.6
82600	73.7
82650	73.8	1
82700	73.9
82750	73.10
82800	73.11
82850	73.12
82900	73.13
82950	73.14
83000	73.15
83050	73.16	1
83100	73.17	1
83150	73.18	1
83200	73.19	1
83250
83300	74.1
83350	74.2
83400	74.3
83450	74.4	1
83500	74.5	1
83550	74.6	1
83600	74.7	1
83650	74.8	1
83700	74.9
83750	74.10	1
83800	74.11	1
83850	74.12	1
83900	74.13	1
83950	74.14	1
84000	74.15	1
84050	74.16
84100	74.17
84150	74.18	1
84200	74.19	1
84250
84300	75.1
84350	75.2
84400	75.3
84450	75.4
84500	75.5
84550	75.6
84600	75.7
84650	75.8
84700	75.9
84750	75.10
84800	75.11
84850	75.12
84900	75.13	1
84950	75.14
85000	75.15
85050	75.16	1
85100	75.17
85150	75.18
85200	75.19
85250
85300	76.1	1
85350	76.2	1
85400	76.3	1
85450	76.4	1
85500	76.5
85550	76.6	1
85600	76.7	1
85650	76.8
85700	76.9	1
85750	76.10
85800	76.11
85850	76.12
85900	76.13
85950	76.14
86000	76.15
86050	76.16
86100	76.17
86150	76.18	1
86200	76.19
86250
86300	77.1	1
86350	77.2
86400	77.3
86450	77.4
86500	77.5
86550	77.6
86600	77.7
86650	77.8
86700	77.9
86750	77.10	1
86800	77.11
86850	77.12
86900	77.13
86950	77.14	1
87000	77.15
87050	77.16	1
87100	77.17	1
87150	77.18
87200	77.19
87250
87300	78.1
87350	78.2
87400	78.3
87450	78.4
87500	78.5
87550	78.6	1
87600	78.7	1
87650	78.8	1
87700	78.9	1
87750	78.10	1
87800	78.11
87850	78.12
87900	78.13
87950	78.14
88000	78.15
88050	78.16
88100	78.17
88150	78.18
88200	78.19	1
88250
88300	79.1
88350	79.2
88400	79.3
88450	79.4
88500	79.5
88550	79.6
88600	79.7
88650	79.8	1
88700	79.9
88750	79.10
88800	79.11
88850	79.12
88900	79.13
88950	79.14
89000	79.15
89050	79.16
89100	79.17	1
89150	79.18	1
89200	79.19
89250
89300	80.1
89350	80.2
89400	80.3
89450	80.4
89500	80.5
89550	80.6
89600	80.7
89650	80.8
89700	80.9	1
89750	80.10
89800	80.11
89850	80.12	1
89900	80.13	1
89950	80.14
90000	80.15
90050	80.16
90100	80.17
90150	80.18
90200	80.19
90250		1
90300	81.1	1
90350	81.2	1
90400	81.3
90450	81.4
90500	81.5
90550	81.6	1
90600	81.7
90650	81.8
90700	81.9
90750	81.10
90800	81.11
90850	81.12
90900	81.13
90950	81.14
91000	81.15
91050	81.16
91100	81.17
91150	81.18
91200	81.19
91250
91300	82.1
91350	82.2
91400	82.3
91450	82.4
91500	82.5
91550	82.6
91600	82.7
91650	82.8
91700	82.9
91750	82.10
91800	82.11
91850	82.12
91900	82.13	1
91950	82.14	1
92000	82.15
92050	82.16	1
92100	82.17
92150	82.18	1
92200	82.19
92250
92300	83.1	1
92350	83.2	1
92400	83.3
92450	83.4
92500	83.5
92550	83.6
92600	83.7
92650	83.8
92700	83.9	1
92750	83.10	1
92800	83.11
92850	83.12
92900	83.13
92950	83.14
93000	83.15	1
93050	83.16	1
93100	83.17
93150	83.18
93200	83.19
93250
93300	84.1
93350	84.2
93400	84.3
93450	84.4
93500	84.5
93550	84.6	1
93600	84.7
93650	84.8	1
93700	84.9
93750	84.10	1
93800	84.11
93850	84.12
93900	84.13
93950	84.14
94000	84.15
94050	84.16
94100	84.17
94150	84.18
94200	84.19
94250
94300	85.1	1
94350	85.2
94400	85.3
94450	85.4	1
94500	85.5
94550	85.6
94600	85.7	1
94650	85.8	1
94700	85.9	1
94750	85.10
94800	85.11
94850	85.12
94900	85.13
94950	85.14
95000	85.15
95050	85.16
95100	85.17
95150	85.18
95200	85.19
95250
95300	86.1	1
95350	86.2	1
95400	86.3	1
95450	86.4
95500	86.5
95550	86.6
95600	86.7
95650	86.8
95700	86.9
95750	86.10	1
95800	86.11
95850	86.12
95900	86.13
95950	86.14	1
96000	86.15
96050	86.16
96100	86.17
96150	86.18
96200	86.19
96250
96300	87.1
96350	87.2	1
96400	87.3
96450	87.4
96500	87.5
96550	87.6
96600	87.7
96650	87.8
96700	87.9
96750	87.10
96800	87.11
96850	87.12
96900	87.13
96950	87.14
97000	87.15
97050	87.16
97100	87.17
97150	87.18
97200	87.19
97250
97300	88.1	1
97350	88.2
97400	88.3
97450	88.4
97500	88.5
97550	88.6
97600	88.7
97650	88.8
97700	88.9
97750	88.10
97800	88.11
97850	88.12
97900	88.13	1
97950	88.14	1
98000	88.15	1
98050	88.16	1
98100	88.17
98150	88.18
98200	88.19
98250
98300	89.1
98350	89.2
98400	89.3
98450	89.4
98500	89.5
98550	89.6	1
98600	89.7	1
98650	89.8	1
98700	89.9	1
98750	89.10
98800	89.11
98850	89.12
98900	89.13
98950	89.14
99000	89.15	1
99050	89.16
99100	89.17
99150	89.18
99200	89.19
99250
99300	90.1
99350	90.2
99400	90.3
99450	90.4	1
99500	90.5
99550	90.6
99600	90.7
99650	90.8
99700	90.9
99750	90.10
[truncated: 712 more rows]

[truncated: 13 more sheets: ch11, ch12, ch13, ch14, ch15, ch16, ch17, ch18, ch19, ch20, ch21, ch22, chX]
