# Supplementary material for: Sequence Information Encoded in DNA that May Influence Long-Range Chromatin Structure Correlates with Human Chromosome Functions
Source: PLoS One. 2008 Jul 9;3(7):e2643. doi: 10.1371/journal.pone.0002643 (PMC2440353; doi:10.1371/journal.pone.0002643)
Supplement: Table S2 — Chromosome coordinates of the central (or 25 kb left of center) 300 kb regions from the signal-rich (FT+), or signal-poor (FT-) data sets (see text for complete descriptions) across each human chromosome (except Y). The 300 kb regions lacking Ensembl-annotated transcripts and ESTs are indicated. The GC content of each 300 kb region is given. (1.02 MB XLS) [file pone.0002643.s002.xls]

## Sheet: + or - signals with transcripts
Chromosome 1					Chromosome 2					Chromosome 3					Chromosome 4					Chromosome 5					Chromosome 6					Chromosome 7					Chromosome 8					Chromosome 9					Chromosome 10
FT+					FT+					FT+					FT+					FT+					FT+					FT+					FT+					FT+					FT+
Cluster	Query	%GC	1: no ESTs		Cluster	Query	%GC	1: no ESTs		Cluster	Query	%GC	1: no ESTs		Cluster	Query	%GC	1: no ESTs		Cluster	Query	%GC	1: no ESTs		Cluster	Query	%GC	1: no ESTs		Cluster	Query	%GC	1: no ESTs		Cluster	Query	%GC	1: no ESTs		Cluster	Query	%GC	1: no ESTs		Cluster	Query	%GC	1: no ESTs
number	window (kb)		/ no transcripts		number	window (kb)		/ no transcripts		number	window (kb)		/ no transcripts		number	window (kb)		/ no transcripts		number	window (kb)		/ no transcripts		number	window (kb)		/ no transcripts		number	window (kb)		/ no transcripts		number	window (kb)		/ no transcripts		number	window (kb)		/ no transcripts		number	window (kb)		/ no transcripts
1	4050-4350	49.1	1		1	1850-2150	42.7			1	17250-17550	36			1	48650-48950	38.9			1	2850-3150	43.5			1	1550-1850	40.87			1	31000-31300	39.4			1	3600-3900	38.5			1	9400-9700	35.1			1	9200-9500	36.1
2	30150-30450	47.4	1		2	2250-2550	42.7			2	28300-28600	36.55			2	78950-79250	38.5			2	3800-4100	43.5			2	47400-47700	39.2			2	45200-45500	45.7	1		2	127200-127500	39.4	1		2	22200-22500	36			2	29100-29400	42.7
3	57850-58150	40.4			3	8750-9050	40.5			3	43400-43700	40.56			3	82900-83200	38.8			3	4200-4500	40.4	1		3	49000-49300	35.9	1		3	46650-46950	39.1			3	134900-135200	41	1		3	92100-92400	40.47			3	35600-35900	42.6
4	64600-64900	40.6			4	12150-12450	44.33			4	44200-44500	41.3			4	114250-114550	35.3			4	5750-6050	42.2	1		4	49800-50100	35.9			4	52600-52900	37.7	1							4	94050-94350	43.2			4	41950-42250	39
5	80600-80900	35.6			5	32500-32800	39.4			5	54900-55200	40.55			5	118250-118550	35.3			5	27300-27600	35.3	1		5	51650-51950	38.2			5	69200-69500	43								5	111350-111650	40.17			5	43400-43700	43.6
6	101050-101350	37			6	44400-44700	38.5			6	59050-59350	39.3			6	133950-134250	35.1			6	30150-30450	35.3	1		6	99350-99650	38.4			6	71050-71350	43.7			FT-					6	112300-112600	41.9			6	83450-83750	37.5
7	103900-104200	35			7	58500-58800	37.2			7	68600-68900	38.8			7	150300-150600	35.9			7	58500-58800	38.2			7	137450-137750	40.1			7	71900-72200	49.9			Cluster	Query	%GC	1: no ESTs		7	122200-122500	39.7			7	83650-83950	37.5
8	159750-160050	38.1			8	73450-73750	39.5			8	72900-73200	42.7								8	74150-74450	41			8	152600-152900	38.1			8	74700-75000	48.3			number	window (kb)		/ no transcripts							8	85300-85600	38.6
9	164900-165200	42.1			9	83350-83650	35.5			9	79050-79350	35.3								9	104900-105200	34.7	1		9	162050-162350	40.5			9	126600-126900	39.5			1	850-1150	48.1								9	87500-87800	47.7
10	172900-173200	38.3			10	97950-98250	42.1			10	113050-113350	38.5			FT-					10	116200-116500	36	1		10	165750-166050	38.1			10	131950-132250	40.2			2	8700-9000	43.1			FT-					10	101250-101550	42.7
11	174200-174500	39.4			11	108350-108650	41.1			11	181150-181450	37.9			Cluster	Query	%GC	1: no ESTs		11	120200-120500	35.5			11	166850-167150	38.1			11	137750-138050	43.4			3	37000-37300	42.45			Cluster	Query	%GC	1: no ESTs		11	124650-124950	42.5
12	174900-175200	37.5			12	111400-111700	43.2			12	186900-187200	43.2			number	window (kb)		/ no transcripts							12	167150-167450	44.9			12	158500-158800	40.3			4	47350-47650	43.6			number	window (kb)		/ no transcripts
13	176350-176650	40.7			13	121550-121850	48.9								1	1000-1300	51.9	1																	5	55150-55450	42			1	1000-1300	40.15
14	178750-179050	42.6			14	125450-125750	36.5								2	40500-40800	41.9			FT-															6	78500-78800	35.4	1		2	2400-2700	39.7			FT-
15	188350-188650	34.6			15	135400-135700	39			FT-					3	44300-44600	35.7			Cluster	Query	%GC	1: no ESTs		FT-					FT-					7	80800-81100	41.1			3	5150-5450	39.7			Cluster	Query	%GC	1: no ESTs
16	193150-193450	34.9	1		16	138050-138350	37.43			Cluster	Query	%GC	1: no ESTs		4	53650-53950	39.8			number	window (kb)		/ no transcripts		Cluster	Query	%GC	1: no ESTs		Cluster	Query	%GC	1: no ESTs		8	87250-87550	38.3			4	12000-12300	35.1			number	window (kb)		/ no transcripts
17	198800-199100	48.8			17	141500-141800	35.3			number	window (kb)		/ no transcripts		5	61050-61350	35			1	800-1100	54.1			number	window (kb)		/ no transcripts		number	window (kb)		/ no transcripts		9	110250-110550	35			5	16200-16500	41.5			1	25300-25600	39.35
18	214750-215050	38.5			18	148350-148650	36.2			1	22800-23100	38.1	1		6	65350-65650	35			2	9700-10000	40.6			1	2350-2650	43.4			1	1850-2150	55.5			10	116250-116550	35			6	18500-18800	39.28			2	27600-27900	38.8
19	219600-219900	43.6			19	155800-156100	35.3			2	32750-33050	43.2			7	76500-76800	39			3	10900-11200	42			2	7550-7850	43.2			2	16950-17250	36.87			11	119200-119500	38.8			7	32600-32900	42.9			3	57300-57600	35	1
20	222100-222400	45.9			20	165600-165900	36			3	51650-51950	47.8			8	100000-100300	38.8			4	29100-29400	35.3			3	11000-11300	42.4			3	23150-23450	41.1			12	131950-132250	41.7			8	71050-71350	37.6			4	59350-59650	38.5
21	231050-231350	44			21	175500-175800	38.8			4	60550-60850	38.9			9	110250-110550	37.87			5	31850-32150	43.7			4	31850-32150	51.9			4	86200-86500	38.1								9	73900-74200	35.6			5	66050-66350	35.7
22	234300-234600	38.4			22	193650-193950	34.5	1		5	87700-88000	35.3			10	122900-123200	38.1			6	33000-33300	38.6			5	53400-53700	39.6			5	97500-97800	47.1								10	75800-76100	39.73			6	74950-75250	45.8
					23	203700-204000	39.6			6	99650-99950	37.8			11	125450-125750	35.7			7	41500-41800	37.9			6	65900-66200	34.7			6	100150-100450	50.4								11	82350-82650	38.8			7	76700-77000	43
					24	220950-221250	39.2	1		7	102650-102950	41.23			12	129350-129650	39.3			8	52600-52900	38.6			7	77700-78000	36.3	1		7	107050-107350	38.8								12	85400-85700	38.7			8	91050-91350	39.2
FT-					25	221500-221800	39.2			8	108500-108800	37.87			13	147300-147600	41.2			9	63350-63650	37.4			8	91350-91650	38.7			8	110850-111150	38.5								13	100000-100300	38.8			9	117550-117850	42.9
Cluster	Query	%GC	1: no ESTs		26	222850-223150	39.2			9	110550-110850	38.9			14	159150-159450	36.8			10	64950-65250	39.3			9	93550-93850	35.1			9	117500-117800	34.9								14	103000-103300	35.3			10	131550-131850	46.5
number	window (kb)		/ no transcripts		27	226650-226950	38.5	1		10	116400-116700	37.6			15	160450-160750	38.8			11	66400-66700	39.3			10	128450-128750	35.9			10	121950-122250	37								15	107550-107850	43.3
1	15150-15450	48.3			28	229600-229900	38.4			11	122100-122400	37.8			16	172600-172900	35.5			12	79900-80200	41								11	123500-123800	35.6								16	116200-116500	41.9
2	38550-38850	43.7			29	229700-230000	38.4			12	123750-124050	39.6								13	83400-83700	35								12	128050-128350	44.9								17	130850-131150	51.13
3	46850-47150	41.3			30	240550-240850	49.4			13	129750-130050	49.1								14	98250-98550	36.8								13	129900-130200	42.5								18	136950-137250	57
4	57000-57300	42.1								14	154150-154450	37.8								15	101400-101700	35.7								14	136700-137000	43.4
5	62450-62750	40.6								15	166100-166400	35.1								16	106150-106450	34.7								15	147350-147650	42.3
6	92900-93200	39.2			FT-					16	168200-168500	35.1								17	117000-117300	36								16	150000-150300	53.82
7	96550-96850	37.4			Cluster	Query	%GC	1: no ESTs		17	170950-171250	39.8								18	124200-124500	38.6								17	157650-157950	48.13
8	101800-102100	35			number	window (kb)		/ no transcripts		18	180300-180600	38.8								19	126150-126450	38.6
9	109700-110000	45.1			1	25100-25400	46.1			19	190450-190750	38.2								20	127400-127700	38.6
10	115200-115500	40.3			2	26850-27150	46.1													21	129250-129550	36.6
11	148200-148500	43.2			3	48900-49200	39.9													22	132800-133100	45.2
12	149350-149650	41.4			4	53750-54050	36.3													23	136450-136750	43.1
13	171400-171700	38.8			5	70750-71050	43.2													24	141750-142050	43.8
14	177500-177800	42.6			6	72250-72550	37.9													25	146250-146550	39.1
15	179500-179800	39.5			7	100950-101250	42.8													26	153350-153650	43.1
16	182850-183150	36.1			8	131300-131600	45													27	156950-157250	42.1
17	209450-209750	41.2			9	154550-154850	35.3													28	165750-166050	38.1	1
					10	156650-156950	35.3													29	168000-168300	44.7
					11	161750-162050	37.63													30	172000-172300	49
					12	167250-167550	36
					13	169000-169300	39.3
					14	189900-190200	38.23
					15	196550-196850	38.9
					16	200400-200700	39.4
					17	208600-208900	41.98
					18	210700-211000	37.35
					19	214050-214350	35.9
					20	219550-219850	47.5
					21	224600-224900	41.4
[truncated: 52 more columns]
