# Supplementary material for: Sequence Information Encoded in DNA that May Influence Long-Range Chromatin Structure Correlates with Human Chromosome Functions
Source: PLoS One. 2008 Jul 9;3(7):e2643. doi: 10.1371/journal.pone.0002643 (PMC2440353; doi:10.1371/journal.pone.0002643)
Supplement: Table S3 — Analyasis of VWG signals in RCSs across each chromosome except for Y. The size, average cM/Mb, GC%, and average signal density of the flanking 1-Mb regions are given for each RCS. (0.50 MB XLS) [file pone.0002643.s003.xls]

## Sheet: ch1
Ch 1	Large RCSs
RCS number	NCBI Build 36	Size of RCS (Kb)	No. of signals	No. of windows	No. of signals/	Average	Average no. of signals/Mb	Average no. of signals/ 100 kb window	Corrected no. of	Corrected no. of signals/
	coordinates (kb)			(100 kb)	100 kb window	cM/Mb	flanking the RCS	in the RCS-flanking 1-Mb regions	signals	no. of windows	GC%
1	8350-8800	450	3	8	0.375	0.12	2	0.105263	5.91945	0.739931	42.4
2	9900-10400	500	1	9	0.111111	0.11	2	0.105263	1.97315	0.219239	45.4
3	20950-21350	400	4	7	0.571429	0.05	2.5	0.131579	6.31408	0.902011	42.2
4	28550-28850	300	2	5	0.4	0.08	5	0.263158	1.57852	0.315704	46.8
5	29200-29500	300	1	5	0.2	0.04	5	0.263158	0.78926	0.157852	47.4
6	32150-32450	300	2	5	0.4	0.21	2	0.105263	3.9463	0.78926	47.4
7	35550-35850	300	0	5	0	0.03	2	0.105263	0	0	42.4
8	36000-36550	550	2	10	0.2	0.22	2	0.105263	3.9463	0.39463	46.3
9	39400-39800	400	1	7	0.142857	0.06	2	0.105263	1.97315	0.281879	46
10	42700-43000	300	2	5	0.4	0.12	4	0.210526	1.97315	0.39463	41.8
11	43600-44200	600	1	11	0.0909091	0.18	4	0.210526	0.986575	0.0896886	47.3
12	45600-46650	1050	4	20	0.2	0.15	2	0.105263	7.8926	0.39463	44.8
13	49050-49650	600	3	11	0.272727	0.13	2	0.105263	5.91945	0.538132	38
14	50000-50300	300	1	5	0.2	0.02	2	0.105263	1.97315	0.39463	38
15	50650-51500	850	1	16	0.0625	0.08	2	0.105263	1.97315	0.123322	39.4
16	52100-52800	700	2	13	0.153846	0.06	2	0.105263	3.9463	0.303562	42.4
17	52950-53250	300	3	5	0.6	0.27	2	0.105263	5.91945	1.18389	43.6
18	62750-63050	300	0	5	0	0.08	2	0.105263	0	0	40.6
19	71300-71650	350	1	6	0.166667	0.13	2	0.105263	1.97315	0.328858	36.5
20	72350-72650	300	0	5	0	0.2	2	0.105263	0	0	35.2
21	73100-73850	750	2	14	0.142857	0.25	2	0.105263	3.9463	0.281879	35.2
22	77750-78400	650	2	12	0.166667	0.21	6	0.315789	1.31543	0.109619	38.2
23	79500-79800	300	1	5	0.2	0.12	5	0.263158	0.78926	0.157852	35.6
24	87000-87300	300	1	5	0.2	0.14	4	0.210526	0.986575	0.197315	39.1
25	88900-89200	300	3	5	0.6	0.07	3.5	0.184211	3.38254	0.676509	38.6
26	92350-92650	300	0	5	0	0.06	2.5	0.131579	0	0	39.2
27	92800-93150	350	0	6	0	0.02	2.5	0.131579	0	0	39.2
28	93350-93750	400	0	7	0	0.04	2.5	0.131579	0	0	39.6
29	94450-94750	300	3	5	0.6	0.18	2.5	0.131579	4.73556	0.947112	39.6
30	95200-95550	350	2	6	0.333333	0.34	2.5	0.131579	3.15704	0.526173	39.5
31	96850-97150	300	0	5	0	0.14	1	0.0526316	0	0	37.4
32	98800-99100	300	1	5	0.2	0.12	2.5	0.131579	1.57852	0.315704	37.2
33	102550-103100	550	2	10	0.2	0.16	3	0.157895	2.63087	0.263087	35
34	113700-114200	500	4	9	0.444444	0.13	3	0.157895	5.26173	0.584637	39
35	114750-115100	350	0	6	0	0.15	3	0.157895	0	0	38.6
36	118150-118550	400	4	7	0.571429	0.14	4	0.210526	3.9463	0.563757	37.9
37	118850-119150	300	1	5	0.2	0.31	4	0.210526	0.986575	0.197315	37.9
Centromere
38	148500-149200	700	2	13	0.153846	0.13	2	0.105263	3.9463	0.303562	43.2
39	151950-152550	600	1	11	0.0909091	0.17	4	0.210526	0.986575	0.0896886	46
40	153400-154200	800	3	15	0.2	0.17	4	0.210526	2.95973	0.197315	47.9
41	157450-157750	300	0	5	0	0.23	4	0.210526	0	0	43.5
42	167450-167750	300	1	5	0.2	0.24	1.5	0.0789474	2.63087	0.526173	38.1
43	170050-170450	400	1	7	0.142857	0.21	5.5	0.289474	0.717509	0.102501	38.8
44	171750-173300	1550	9	30	0.3	0.09	3.5	0.184211	10.1476	0.338254	41.2
45	174250-174650	400	3	7	0.428571	0.09	3.5	0.184211	3.38254	0.48322	40.5
46	174900-175250	350	5	6	0.833333	0.3	3.5	0.184211	5.63757	0.939595	37.5
47	176400-176850	450	6	8	0.75	0.18	6	0.315789	3.9463	0.493287	46.7
48	177350-177900	550	0	10	0	0.29	6	0.315789	0	0	41.1
49	183300-183600	300	0	5	0	0.07	3	0.157895	0	0	36.7
50	183950-184350	400	0	7	0	0.13	3	0.157895	0	0	34.6
51	184500-185050	550	1	11	0.0909091	0.14	3	0.157895	1.31543	0.119585	34.6
52	186250-186850	600	3	11	0.272727	0.21	3	0.157895	3.9463	0.358755	34.6
53	187200-187800	600	1	10	0.1	0.08	3	0.157895	1.31543	0.131543	34.6
54	188750-189400	650	1	12	0.0833333	0.2	3	0.157895	1.31543	0.109619	34.6
55	189800-190100	300	1	5	0.2	0.2	3	0.157895	1.31543	0.263087	37.5
56	191250-191650	400	0	7	0	0.08	3	0.157895	0	0	34.9
57	192500-192800	300	1	5	0.2	0.16	3	0.157895	1.31543	0.263087	34.9
58	194550-194850	300	3	5	0.6	0.06	5	0.263158	2.36778	0.473556	38.4
59	195200-195500	300	2	5	0.4	0.22	5	0.263158	1.57852	0.315704	36
60	195650-196050	400	3	7	0.428571	0.09	5	0.263158	2.36778	0.338254	36
61	208050-208450	400	4	7	0.571429	0.24	3	0.157895	5.26173	0.751676	44
62	210050-210350	300	3	5	0.6	0.17	2.5	0.131579	4.73556	0.947112	41.8
63	213500-213850	350	1	6	0.166667	0.09	5	0.263158	0.78926	0.131543	38.4
64	223050-223500	450	2	8	0.25	0.15	4	0.210526	1.97315	0.246644	45.9
65	225250-225600	350	2	6	0.333333	0.15	6.5	0.342105	1.21425	0.202374	43.9
66	225750-226050	300	0	5	0	0.13	6.5	0.342105	0	0	43.9
67	226250-226700	450	2	8	0.25	0.14	6.5	0.342105	1.21425	0.151781	43.9
68	241100-241500	400	2	7	0.285714	0.19	4.5	0.236842	1.75391	0.250559	43.7

## Sheet: ch2
Ch 2	Large RCSs
RCS number	NCBI Build 36	Size of RCS (Kb)	No. of signals	No. of windows	No. of signals/	Average	Average no. of signals/Mb	Average no. of signals/ 100 kb window	Corrected no. of	Corrected no. of signals/
	coordinates (kb)			(100 kb)	100 kb window	cM/Mb	flanking the RCS	in the RCS-flanking 1-Mb regions	signals	no. of windows	GC%
1	17500-17800	300	1	5	0.2	0.171	4	0.210526	0.986575	0.197315	37.8
2	24650-25300	650	1	12	0.0833333	0.154	5	0.263158	0.78926	0.0657717	42.2
3	27350-28250	900	6	17	0.352941	0.193	1.5	0.0789474	15.7852	0.928541	44
4	31550-32650	1100	7	21	0.333333	0.087	4.5	0.236842	6.13869	0.292319	40.1
5	38850-39600	750	6	14	0.428571	0.19	3	0.157895	7.8926	0.563757	41.1
6	44350-44700	350	4	6	0.666667	0.279	5	0.263158	3.15704	0.526173	38.5
7	48050-48350	300	1	5	0.2	0.079	3	0.157895	1.31543	0.263087	39.9
8	53800-54200	400	0	7	0	0.16	5.5	0.289474	0	0	38.6
9	56550-56900	350	0	6	0	0.203	4.5	0.236842	0	0	36.1
10	57900-58650	750	3	14	0.214286	0.224	4.5	0.236842	2.63087	0.187919	36.2
11	61150-61650	500	2	9	0.222222	0.078	3	0.157895	2.63087	0.292319	39.9
12	62750-64300	1550	3	30	0.1	0.154	3	0.157895	3.9463	0.131543	38.1
13	69400-69750	350	1	6	0.166667	0.23	3.5	0.184211	1.12751	0.187919	43.2
14	72350-72900	550	0	10	0	0.078	2.5	0.131579	0	0	36.3
15	73500-73850	350	4	6	0.666667	0.135	2.5	0.131579	6.31408	1.05235	40.3
16	74450-74750	300	1	5	0.2	0.0814	2.5	0.131579	1.57852	0.315704	44.9
17	78250-78650	400	3	7	0.428571	0.218	5	0.263158	2.36778	0.338254	35.3
18	80850-81300	450	2	8	0.25	0.228	3	0.157895	2.63087	0.328858	35.8
19	81550-82000	450	0	8	0	0.171	3	0.157895	0	0	35.5
20	82450-83050	600	1	11	0.0909091	0.25	3	0.157895	1.31543	0.119585	35.5
21	83550-84150	600	2	11	0.181818	0.253	3	0.157895	2.63087	0.23917	36.8
22	84500-84950	450	2	8	0.25	0.115	3	0.157895	2.63087	0.328858	39.1
23	86100-86400	300	0	5	0	0.197	4	0.210526	0	0	45.1
24	86850-87450	600	3	11	0.272727	0.304	4	0.210526	2.95973	0.269066	41.8
Centromere
25	94700-95700	1000	6	19	0.315789	0.086	4	0.210526	5.91945	0.31155	44.5
26	95700-97950	2250	6	42	0.142857	0.158	4	0.210526	5.91945	0.140939	43.2
27	99000-99450	450	2	8	0.25	0.033	4	0.210526	1.97315	0.246644	40.4
28	103300-103700	400	1	7	0.142857	0.2	3	0.157895	1.31543	0.187919	35.8
29	108400-108850	450	5	8	0.625	0.111	6	0.315789	3.28858	0.411073	40.9
30	115550-116350	800	1	15	0.0666667	0.237	3	0.157895	1.31543	0.0876956	36.6
31	116600-116900	300	1	5	0.2	0.309	3	0.157895	1.31543	0.263087	36.6
32	117650-118050	400	1	7	0.142857	0.252	3	0.157895	1.31543	0.187919	36.6
33	120100-120750	650	4	12	0.333333	0.189	4	0.210526	3.9463	0.328858	41.8
34	121850-122150	300	1	5	0.2	0.021	4.5	0.236842	0.876956	0.175391	44.2
35	122450-122800	350	2	6	0.333333	0.228	4.5	0.236842	1.75391	0.292319	41.8
36	123350-123800	450	3	8	0.375	0.296	4.5	0.236842	2.63087	0.328858	35.9
37	123950-124400	450	1	8	0.125	0.288	4.5	0.236842	0.876956	0.109619	35.9
38	125800-126350	550	5	10	0.5	0.294	5.5	0.289474	3.58755	0.358755	36.5
39	126550-126900	350	1	6	0.166667	0.175	5.5	0.289474	0.717509	0.119585	38.4
40	127750-128050	300	3	5	0.6	0.12	5.5	0.289474	2.15253	0.430505	45
41	128200-128700	500	2	9	0.222222	0.15	5.5	0.289474	1.43502	0.159446	45
42	135550-136400	850	5	16	0.3125	0.065	4	0.210526	4.93288	0.308305	39.4
43	139800-140200	400	2	7	0.285714	0.223	4.5	0.236842	1.75391	0.250559	35.5
44	145400-145750	350	2	6	0.333333	0.3	3	0.157895	2.63087	0.438478	35.7
45	146450-146900	450	0	8	0	0.191	3	0.157895	0	0	35.7
46	148300-148600	300	4	5	0.8	0.0424	3	0.157895	5.26173	1.05235	36.9
47	152000-152350	350	3	6	0.5	0.17	4.5	0.236842	2.63087	0.438478	38.8
48	152450-152850	400	0	7	0	0.176	4.5	0.236842	0	0	40.5
49	154350-154650	300	0	5	0	0.251	2	0.105263	0	0	35.3
50	155450-156100	650	6	12	0.5	0.076	2	0.105263	11.8389	0.986575	35.3
51	156750-157200	450	0	8	0	0.253	2	0.105263	0	0	36.8
52	157450-157750	300	2	5	0.4	0.289	2	0.105263	3.9463	0.78926	36.1
53	158900-159200	300	1	5	0.2	0.178	3	0.157895	1.31543	0.263087	38.4
54	161650-162550	900	0	17	0	0.139	3.5	0.184211	0	0	37.4
55	175700-176050	350	3	6	0.5	0.2	3	0.157895	3.9463	0.657717	38.8
56	178450-178800	350	2	6	0.333333	0.147	3	0.157895	2.63087	0.438478	38.8
57	181550-181900	350	1	6	0.166667	0.15	3.5	0.184211	1.12751	0.187919	36.2
58	184300-184900	600	2	11	0.181818	0.195	2	0.105263	3.9463	0.358755	34.8
59	185050-185550	500	1	9	0.111111	0.192	2	0.105263	1.97315	0.219239	34.8
60	186050-186500	450	1	8	0.125	0.084	2	0.105263	1.97315	0.246644	34.8
61	187050-187500	450	1	8	0.125	0.216	2	0.105263	1.97315	0.246644	37.4
62	187600-188150	550	1	10	0.1	0.132	2	0.105263	1.97315	0.197315	35.8
63	188350-189400	1050	5	20	0.25	0.183	2	0.105263	9.86575	0.493287	35.4
64	189650-190000	350	0	6	0	0.076	2	0.105263	0	0	35.4
65	191050-191500	450	2	8	0.25	0.318	2	0.105263	3.9463	0.493287	38.4
66	193500-194700	1200	7	23	0.304348	0.138	2.5	0.131579	11.0496	0.480419	34.5
67	195100-195500	400	0	7	0	0.25	2.5	0.131579	0	0	34.5
68	195750-196050	300	1	5	0.2	0.329	2.5	0.131579	1.57852	0.315704	35.3
69	196250-196700	450	1	8	0.125	0.091	2.5	0.131579	1.57852	0.197315	38.9
70	197100-197450	350	1	6	0.166667	0.108	2.5	0.131579	1.57852	0.263087	38.9
71	197850-198600	750	5	14	0.357143	0.102	2.5	0.131579	7.8926	0.563757	38.9
72	199450-200000	550	4	10	0.4	0.188	2.5	0.131579	6.31408	0.631408	37.1
73	200500-200950	450	0	8	0	0.159	2.5	0.131579	0	0	39.4
74	201350-202150	800	3	15	0.2	0.181	2.5	0.131579	4.73556	0.315704	42.4
75	202750-203100	350	1	6	0.166667	0.123	2.5	0.131579	1.57852	0.263087	43.3
76	203250-204050	800	6	15	0.4	0.053	2.5	0.131579	9.47112	0.631408	39.6
77	209700-210350	650	1	12	0.0833333	0.23	1	0.0526316	3.9463	0.328858	36.2
78	213900-214250	350	0	6	0	0.061	5	0.263158	0	0	38.8
79	219000-219300	300	1	5	0.2	0.047	1.5	0.0789474	2.63087	0.526173	47.5
80	232550-232900	350	3	6	0.5	0.087	2.5	0.131579	4.73556	0.78926	43

## Sheet: ch3
Ch 3	Large RCSs
RCS number	NCBI Build 36	Size of RCS (Kb)	No. of signals	No. of windows	No. of signals/	Average	Average no. of signals/Mb	Average no. of signals/ 100 kb window	Corrected no. of	Corrected no. of signals/
	coordinates (kb)			(100 kb)	100 kb window	cM/Mb	flanking the RCS	in the RCS-flanking 1-Mb regions	signals	no. of windows	GC%
1	12100-12400	300	2	5	0.4	0.219	2	0.105263	3.9463	0.78926	40.1
2	15600-15900	300	1	5	0.2	0.09	3	0.157895	1.31543	0.263087	38.6
3	17250-17800	550	5	10	0.5	0.056	2.5	0.131579	7.8926	0.78926	36.8
4	23200-23550	350	0	6	0	0.161	2.5	0.131579	0	0	38.1
5	27100-27500	400	3	7	0.428571	0.195	3	0.157895	3.9463	0.563757	38.4
6	28200-28550	350	4	6	0.666667	0.083	3	0.157895	5.26173	0.876956	36.5
7	33300-33850	550	1	10	0.1	0.149	2	0.105263	1.97315	0.197315	38.8
8	35500-35800	300	3	5	0.6	0.259	4.5	0.236842	2.63087	0.526173	36.1
9	37000-37400	400	3	7	0.428571	0.015	4	0.210526	2.95973	0.422818	41.3
10	41350-42000	650	3	12	0.25	0.244	3	0.157895	3.9463	0.328858	38.8
11	43300-43700	400	5	7	0.714286	0.078	2.5	0.131579	7.8926	1.12751	41.1
12	44200-45000	800	5	15	0.333333	0.089	2.5	0.131579	7.8926	0.526173	42.7
13	46900-47450	550	1	10	0.1	0.067	2.5	0.131579	1.57852	0.157852	46.1
14	47600-48300	700	4	13	0.307692	0.046	2.5	0.131579	6.31408	0.485698	45.3
15	48700-49800	1100	2	21	0.0952381	0.052	2.5	0.131579	3.15704	0.150335	52.8
16	49950-50300	350	1	6	0.166667	0.168	2.5	0.131579	1.57852	0.263087	52.4
17	50400-51700	1300	3	25	0.12	0.043	2.5	0.131579	4.73556	0.189422	46.1
18	52800-53100	300	2	5	0.4	0.155	3	0.157895	2.63087	0.526173	47.8
19	55950-56300	350	2	6	0.333333	0.251	8	0.421053	0.986575	0.164429	39.7
20	57200-57850	650	2	12	0.166667	0.17	8	0.421053	0.986575	0.0822146	40.4
21	58750-59050	300	0	5	0	0.039	8	0.421053	0	0	39.3
22	74800-75350	550	5	10	0.5	0.213	2.5	0.131579	7.8926	0.78926	36.7
23	77900-78250	350	0	6	0	0.253	4	0.210526	0	0	35.3
24	79800-81200	1400	8	27	0.296296	0.153	4	0.210526	7.8926	0.292319	35.3
25	81550-82450	900	5	17	0.294118	0.159	4	0.210526	4.93288	0.290169	35.3
26	82650-83950	1300	6	25	0.24	0.169	4	0.210526	5.91945	0.236778	35.3
27	84100-84750	650	1	12	0.0833333	0.158	4	0.210526	0.986575	0.0822146	35.3
28	85000-85400	400	3	7	0.428571	0.262	4	0.210526	2.95973	0.422818	35.3
29	85500-86700	1200	4	23	0.173913	0.21	4	0.210526	3.9463	0.171578	35.3
30	87800-88100	300	0	5	0	0.268	4	0.210526	0	0	35.3
31	88950-90450	1500	7	29	0.241379	0.157	3.8	0.2	7.2695	0.250672	35.8
Centromere
32	95050-95550	500	1	9	0.111111	0.111	2.5	0.131579	1.57852	0.175391	37.5
33	96050-97450	1400	6	27	0.222222	0.153	2.5	0.131579	9.47112	0.350782	35.2
34	97600-98750	1150	5	22	0.227273	0.162	2.5	0.131579	7.8926	0.358755	35.2
35	100950-101300	350	0	6	0	0.047	4	0.210526	0	0	38.9
36	103900-104250	350	2	6	0.333333	0.164	3.5	0.184211	2.25503	0.375838	36
37	109650-109950	300	1	5	0.2	0.147	2.5	0.131579	1.57852	0.315704	37
38	110550-110900	350	0	6	0	0.147	2.5	0.131579	0	0	38.9
39	115950-116600	650	0	12	0	0.199	3	0.157895	0	0	36.2
40	122100-122700	600	0	11	0	0.027	5	0.263158	0	0	37.8
41	125050-125350	300	3	5	0.6	0.229	4.5	0.236842	2.63087	0.526173	43.3
42	126650-127200	550	1	10	0.1	0.257	4	0.210526	0.986575	0.0986575	42.3
43	127850-128150	300	0	5	0	0.192	4	0.210526	0	0	47.5
44	129250-129550	300	2	5	0.4	0.069	4	0.210526	1.97315	0.39463	44.9
45	129850-130350	500	0	9	0	0.16	4	0.210526	0	0	49.1
46	132100-132650	550	1	10	0.1	0.12	4.5	0.236842	0.876956	0.0876956	38.9
47	137350-138150	800	2	15	0.133333	0.09	3	0.157895	2.63087	0.175391	40.2
48	143650-143950	300	1	5	0.2	0.159	3.5	0.184211	1.12751	0.225503	38.6
49	145100-145400	300	2	5	0.4	0.184	4.5	0.236842	1.75391	0.350782	38.5
50	159150-159950	800	3	15	0.2	0.125	3.5	0.184211	3.38254	0.225503	36.7
51	161450-161800	350	1	6	0.166667	0.095	3	0.157895	1.31543	0.219239	39.2
52	161950-162550	600	1	11	0.0909091	0.17	3	0.157895	1.31543	0.119585	39.2
53	163450-134650	1200	3	23	0.130435	0.191	3	0.157895	3.9463	0.171578	35.1
54	165300-165650	350	2	6	0.333333	0.092	3	0.157895	2.63087	0.438478	35.1
55	167500-167850	350	3	6	0.5	0.187	2.5	0.131579	4.73556	0.78926	35.1
56	168150-168450	300	0	5	0	0.118	2.5	0.131579	0	0	35.1
57	182050-182600	550	0	10	0	0.083	7.5	0.394737	0	0	37.5

## Sheet: ch4
Ch 4	Large RCSs
RCS number	NCBI Build 36	Size of RCS (Kb)	No. of signals	No. of windows	No. of signals/	Average	Average no. of signals/Mb	Average no. of signals/ 100 kb window	Corrected no. of	Corrected no. of signals/
	coordinates (kb)			(100 kb)	100 kb window	cM/Mb	flanking the RCS	in the RCS-flanking 1-Mb regions	signals	no. of windows	GC%
1	1050-1350	300	0	5	0	0.171	4	0.210526	0	0	51.9
2	2500-2800	300	2	5	0.4	0.198	3	0.157895	2.63087	0.526173	51.9
3	12950-13250	300	4	5	0.8	0.234	4	0.210526	3.9463	0.78926	39
4	18000-18300	300	0	5	0	0.285	2.5	0.131579	0	0	37.3
5	19000-19300	300	3	5	0.6	0.218	2.5	0.131579	4.73556	0.947112	36.3
6	33350-33950	600	1	11	0.0909091	0.0442	3	0.157895	1.31543	0.119585	35.2
7	34100-34400	300	4	5	0.8	0.243	3	0.157895	5.26173	1.05235	35.2
8	39400-39700	300	0	5	0	0.208	5	0.263158	0	0	41.9
9	43000-43550	550	1	10	0.1	0.147	3	0.157895	1.31543	0.131543	35.7
10	44400-44850	450	0	8	0	0.251	3	0.157895	0	0	35.7
11	45000-45350	350	0	6	0	0.274	3	0.157895	0	0	35.7
12	45650-46650	1000	4	19	0.210526	0.173	3	0.157895	5.26173	0.276933	35.7
13	48000-49000	1000	7	19	0.368421	0.115	3	0.157895	9.20803	0.484633	38.9
Centromere
14	52350-52750	400	4	7	0.571429	0.169	2.5	0.131579	6.31408	0.902011	41
15	52900-53250	350	2	6	0.333333	0.226	2.5	0.131579	3.15704	0.526173	40.1
16	59850-60300	450	0	8	0	0.238	3	0.157895	0	0	35
17	60650-61000	350	0	6	0	0.3	3	0.157895	0	0	35
18	62650-62950	300	0	5	0	0.279	4.5	0.236842	0	0	35
19	64100-64750	650	4	12	0.333333	0.189	3.5	0.184211	4.51006	0.375838	35
20	69700-70450	750	3	14	0.214286	0.232	3	0.157895	3.9463	0.281879	35.4
21	71850-72150	300	1	5	0.2	0.124	4.5	0.236842	0.876956	0.175391	39.9
22	73500-73950	450	1	8	0.125	0.215	5	0.263158	0.78926	0.0986575	36.7
23	74150-74750	600	4	11	0.363636	0.142	5	0.263158	3.15704	0.287004	37.6
24	81600-82000	400	2	7	0.285714	0.081	5.5	0.289474	1.43502	0.205003	37.6
25	85750-86350	600	1	11	0.0909091	0.0116	3	0.157895	1.31543	0.119585	37.7
26	87300-87950	650	2	12	0.166667	0.169	3	0.157895	2.63087	0.219239	37.7
27	92950-93500	550	3	10	0.3	0.171	3	0.157895	3.9463	0.39463	35.2
28	93950-94250	300	2	5	0.4	0.191	3	0.157895	2.63087	0.526173	35.2
29	95050-95500	450	3	8	0.375	0.159	3	0.157895	3.9463	0.493287	37.5
30	97200-97650	450	2	8	0.25	0.093	3	0.157895	2.63087	0.328858	35.8
31	98550-99150	600	0	11	0	0.094	3	0.157895	0	0	35.8
32	99250-99550	300	2	5	0.4	0.174	3	0.157895	2.63087	0.526173	35.8
33	100050-100400	350	0	6	0	0.227	3	0.157895	0	0	38.3
34	102300-102600	300	1	5	0.2	0.149	2.5	0.131579	1.57852	0.315704	36.3
35	103900-104500	600	3	11	0.272727	0.186	5.5	0.289474	2.15253	0.195684	38.1
36	116150-116500	350	2	6	0.333333	0.225	3.5	0.184211	2.25503	0.375838	35.3
37	117900-118300	400	3	7	0.428571	0.351	3.5	0.184211	3.38254	0.48322	35.3
38	119650-119950	300	1	5	0.2	0.143	3.5	0.184211	1.12751	0.225503	38.5
39	120500-120900	400	0	7	0	0.151	3.5	0.184211	0	0	38.5
40	123300-123700	400	0	7	0	0.011	1	0.0526316	0	0	36.5
41	124050-124400	350	1	6	0.166667	0.223	1	0.0526316	3.9463	0.657717	38.7
42	124800-125150	350	2	6	0.333333	0.374	1	0.0526316	7.8926	1.31543	35.7
43	127750-128350	600	2	11	0.181818	0.195	3	0.157895	2.63087	0.23917	38.2
44	128650-129450	800	1	15	0.0666667	0.146	3	0.157895	1.31543	0.0876956	35.1
45	131950-132300	350	3	6	0.5	0.267	3	0.157895	3.9463	0.657717	35.1
46	132450-132800	350	1	6	0.166667	0.161	3	0.157895	1.31543	0.219239	35.1
47	133250-133900	650	3	12	0.25	0.212	3	0.157895	3.9463	0.328858	35.1
48	134950-135600	650	2	12	0.166667	0.188	3	0.157895	2.63087	0.219239	35.1
49	136300-136700	400	0	7	0	0.151	3	0.157895	0	0	35.1
50	138850-139250	400	0	7	0	0.277	2.5	0.131579	0	0	35.1
51	140150-140600	450	2	8	0.25	0.244	2.5	0.131579	3.15704	0.39463	41.8
52	143750-144550	800	4	15	0.266667	0.166	3	0.157895	5.26173	0.350782	37.4
53	144800-145150	350	1	6	0.166667	0.078	3	0.157895	1.31543	0.219239	38.1
54	146000-146350	350	1	6	0.166667	0.02	3	0.157895	1.31543	0.219239	38.1
55	150300-150800	500	7	9	0.777778	0.145	6	0.315789	4.60402	0.511557	36.5
56	151400-152300	900	5	17	0.294118	0.111	6	0.315789	3.28858	0.193446	36.9
57	152550-152950	400	2	7	0.285714	0.108	6	0.315789	1.31543	0.187919	40.4

## Sheet: ch5
Ch 5	Large RCSs
RCS number	NCBI Build 36	Size of RCS (Kb)	No. of signals	No. of windows	No. of signals/	Average	Average no. of signals/Mb	Average no. of signals/ 100 kb window	Corrected no. of	Corrected no. of signals/
	coordinates (kb)			(100 kb)	100 kb window	cM/Mb	flanking the RCS	in the RCS-flanking 1-Mb regions	signals	no. of windows	GC%
1	12150-12700	550	0	10	0	0.121	5	0.263158	0	0	35.7
2	20050-20350	300	0	5	0	0.123	3.5	0.184211	0	0	35.5
3	21050-21350	300	0	5	0	0.143	3.5	0.184211	0	0	35.5
4	22300-22650	350	0	6	0	0.225	3.5	0.184211	0	0	35.5
5	23850-24250	400	0	7	0	0.2533	4.5	0.236842	0	0	35.3
6	25050-25500	450	0	8	0	0.245	4.5	0.236842	0	0	35.3
7	36850-37850	1000	10	19	0.526316	0.132	4.5	0.236842	8.76956	0.461556	38.9
8	39700-40200	500	3	9	0.333333	0.256	2.5	0.131579	4.73556	0.526173	36.7
9	41600-42600	1000	0	19	0	0.136	2.5	0.131579	0	0	37.9
10	43350-43900	550	0	10	0	0.139	2.5	0.131579	0	0	38.9
11	44500-45100	600	2	11	0.181818	0.06	2.5	0.131579	3.15704	0.287004	36.1
12	45200-46100	900	2	17	0.117647	0.063	2.5	0.131579	3.15704	0.185708	36.1
Centromere
13	49450-50350	900	3	17	0.176471	0.19	5	0.263158	2.36778	0.139281	37.1
14	50500-51150	650	0	12	0	0.186	5	0.263158	0	0	36
15	54400-55200	800	2	15	0.133333	0.138	1.5	0.0789474	5.26173	0.350782	40.8
16	59900-60800	900	3	17	0.176471	0.162	4	0.210526	2.95973	0.174101	38.5
17	61300-61900	600	5	11	0.454545	0.229	4	0.210526	4.93288	0.448443	40.2
18	63300-63750	450	0	8	0	0.094	4.5	0.236842	0	0	37.1
19	68500-69150	650	1	12	0.0833333	0.087	5.5	0.289474	0.717509	0.0597924	40.7
20	74400-75200	800	5	15	0.333333	0.289	5.5	0.289474	3.58755	0.23917	38.7
21	81350-81650	300	1	5	0.2	0.103	3.5	0.184211	1.12751	0.225503	38.8
22	84700-85000	300	0	5	0	0.114	5	0.263158	0	0	35
23	86600-87000	400	1	7	0.142857	0.146	3	0.157895	1.31543	0.187919	36.3
24	92850-93500	650	3	12	0.25	0.052	4	0.210526	2.95973	0.246644	37
25	95300-95700	400	0	7	0	0.17	4.5	0.236842	0	0	38
26	98550-98850	300	0	5	0	0.286	1	0.0526316	0	0	35.7
27	99600-99900	300	0	5	0	0.139	1	0.0526316	0	0	35.7
28	100200-100550	350	0	6	0	0.124	1	0.0526316	0	0	35.7
29	100650-101050	400	1	7	0.142857	0.217	1	0.0526316	3.9463	0.563757	35.7
30	102250-102650	400	2	7	0.285714	0.104	1.5	0.0789474	5.26173	0.751676	36.8
31	103750-104050	300	1	5	0.2	0.175	7	0.368421	0.563757	0.112751	34.7
32	107450-107900	450	2	8	0.25	0.217	4	0.210526	1.97315	0.246644	37.1
33	109700-110350	650	2	12	0.166667	0.198	3.5	0.184211	2.25503	0.187919	36.3
34	112650-112950	300	2	5	0.4	0.175	3.5	0.184211	2.25503	0.451006	40.1
35	128950-129500	550	0	10	0	0.217	4.5	0.236842	0	0	36.1
36	129600-131250	1650	6	32	0.1875	0.107	4.5	0.236842	5.26173	0.164429	37.8
37	134000-134300	300	2	5	0.4	0.111	3	0.157895	2.63087	0.526173	43.6
38	137050-137400	350	2	6	0.333333	0.114	1.5	0.0789474	5.26173	0.876956	38.6
39	138400-138800	400	0	9	0	0.136	5	0.263158	0	0	45.3
40	139750-140250	500	1	5	0.2	0.155	2	0.105263	1.97315	0.39463	42.1
41	143650-143950	300	0	5	0	0.218	1	0.0526316	0	0	38.5
42	153100-153400	300	1	7	0.142857	0.215	3.5	0.184211	1.12751	0.161073	40.5
43	163800-164200	400	1	6	0.166667	0.265	3.5	0.184211	1.12751	0.187919	36.1
44	164300-164650	350	2	6	0.333333	0.282	2.5	0.131579	3.15704	0.526173	36.1
45	170250-170600	350	1	5	0.2	0.089	4	0.210526	0.986575	0.197315	37.1
46	175500-175800	300	3	6	0.5	0.338	4	0.210526	2.95973	0.493288	45.3
47	176850-177200	350	1	6	0.166667	0.118	8	0.421053	0.493287	0.0822146	47.8

## Sheet: ch6
Ch 6	Large RCSs
RCS number	NCBI Build 36	Size of RCS (Kb)	No. of signals	No. of windows	No. of signals/	Average	Average no. of signals/Mb	Average no. of signals/ 100 kb window	Corrected no. of	Corrected no. of signals/
	coordinates (kb)			(100 kb)	100 kb window	cM/Mb	flanking the RCS	in the RCS-flanking 1-Mb regions	signals	no. of windows	GC%
1	8350-8650	300	1	5	0.2	0.176	2.5	0.131579	1.57852	0.315704	37.7
2	18900-19250	350	2	6	0.333333	0.229	3.5	0.184211	2.25503	0.375838	38.2
3	25850-26200	350	1	6	0.166667	0.308	6	0.315789	0.657717	0.109619	40.371
4	26550-27350	800	4	15	0.266667	0.166	6	0.315789	2.63087	0.175391	40.35
5	27650-28700	1050	3	20	0.15	0.257	6	0.315789	1.97315	0.0986575	40.7333
6	28850-29350	500	3	9	0.333333	0.067	6	0.315789	1.97315	0.219239	39.75
7	34700-35000	300	2	5	0.4	0.075	4	0.210526	1.97315	0.39463	42.8
8	35150-35450	300	0	5	0	0.159	4	0.210526	0	0	48.6
9	37900-38200	300	1	5	0.2	0.032	3	0.157895	1.31543	0.263087	40
10	44800-45450	650	2	12	0.166667	0.089	2.5	0.131579	3.15704	0.263087	37.707
11	48500-49500	1000	8	19	0.421053	0.13	6	0.315789	5.26173	0.276933	35.9
12	50000-50300	300	3	5	0.6	0.17	6	0.315789	1.97315	0.39463	35.9
13	50600-51100	500	2	9	0.222222	0.18	6	0.315789	1.31543	0.146159	37.74
14	56450-57150	700	4	13	0.307692	0.228	3.5	0.184211	4.51006	0.346927	37.571
Centromere
15	62250-63800	1550	4	30	0.133333	0.102	2.75	0.144737	5.74007	0.191336	-
16	64150-64550	400	0	7	0	0.11	2.75	0.144737	0	0	38.2
17	64850-65400	550	2	10	0.2	0.137	2.75	0.144737	2.87004	0.287004	34.7
18	68050-68500	450	3	8	0.375	0.285	2	0.105263	5.91945	0.739931	34.7
19	69800-70350	550	1	10	0.1	0.166	3	0.157895	1.31543	0.131543	37.245
20	72800-73100	300	3	5	0.6	0.152	4.5	0.236842	2.63087	0.526173	36
21	74650-75050	400	0	7	0	0.291	1	0.0526316	0	0	37.775
22	76000-76650	650	4	12	0.333333	0.157	1	0.0526316	15.7852	1.31543	38.1
23	76900-77250	350	0	6	0	0.184	1	0.0526316	0	0	36.814
24	79550-79850	300	1	5	0.2	0.049	4.5	0.236842	0.876956	0.175391	34.5
25	81400-81750	350	0	6	0	0.233	3	0.157895	0	0	35.6
26	82950-83300	350	0	6	0	0.249	3	0.157895	0	0	38
27	86200-86800	600	0	11	0	0.085	4.5	0.236842	0	0	38.5
28	87950-88450	500	1	9	0.111111	0.143	2.5	0.131579	1.57852	0.175391	39.58
29	90250-90600	350	2	6	0.333333	0.19	2.5	0.131579	3.15704	0.526173	42.5
30	93050-93400	350	1	6	0.166667	0.248	4.5	0.236842	0.876956	0.146159	35.1
31	94600-94900	300	2	5	0.4	0.344	2.5	0.131579	3.15704	0.631408	35.1
32	96650-97100	450	0	8	0	0.282	2	0.105263	0	0	35.1
33	97900-98200	300	1	5	0.2	0.186	2	0.105263	1.97315	0.39463	35.5
34	98400-98900	500	3	9	0.333333	0.167	2	0.105263	5.91945	0.657717	35.5
35	99400-99700	300	5	5	1	0.257	2	0.105263	9.86575	1.97315	38
36	99850-100150	300	0	5	0	0.318	2	0.105263	0	0	38.4
37	101050-101850	800	3	15	0.2	0.13	2	0.105263	5.91945	0.39463	35.931
38	105100-105500	400	3	7	0.428571	0.27	6.5	0.342105	1.82137	0.260196	39.4
39	109800-110200	400	3	7	0.428571	0.133	5.5	0.289474	2.15253	0.307504	40.1
40	111550-111950	400	5	7	0.714286	0.136	4.5	0.236842	4.38478	0.626397	39.4
41	113150-113550	400	2	7	0.285714	0.332	7.5	0.394737	1.05235	0.150335	36
42	115250-116050	800	6	15	0.4	0.19	6	0.315789	3.9463	0.263087	35.7
43	116300-116750	450	1	8	0.125	0.212	6	0.315789	0.657717	0.0822146	37.6
44	117250-117600	350	1	6	0.166667	0.236	6	0.315789	0.657717	0.109619	37.114
45	121350-121650	300	0	5	0	0.148	4.5	0.236842	0	0	35.5
46	122000-122300	300	2	5	0.4	0.185	4.5	0.236842	1.75391	0.350782	37.4
47	122450-122900	450	2	8	0.25	0.164	4.5	0.236842	1.75391	0.219239	36.2
48	126600-126900	300	0	5	0	0.169	4	0.210526	0	0	36.2
49	135750-136100	350	1	6	0.166667	0.136	3.5	0.184211	1.12751	0.187919	36.9
50	140300-141400	1100	3	21	0.142857	0.137	4	0.210526	2.95973	0.140939	35.3
51	141750-142050	300	2	5	0.4	0.241	4	0.210526	1.97315	0.39463	35.3
52	145850-146600	750	5	14	0.357143	0.044	5.5	0.289474	3.58755	0.256253	37.7
53	149900-150250	350	0	6	0	0.217	2.5	0.131579	0	0	43.7
54	158600-158900	300	2	5	0.4	0.293	4.5	0.236842	1.75391	0.350782	43.4
55	169550-169950	400	1	7	0.142857	0.242	5	0.263158	0.78926	0.112751	43.6

## Sheet: ch7
Ch 7	Large RCSs
RCS number	NCBI Build 36	Size of RCS (Kb)	No. of signals	No. of windows	No. of signals/	Average	Average no. of signals/Mb	Average no. of signals/ 100 kb window	Corrected no. of	Corrected no. of signals/
	coordinates (kb)			(100 kb)	100 kb window	cM/Mb	flanking the RCS	in the RCS-flanking 1-Mb regions	signals	no. of windows	GC%
1	1850-2250	400	0	7	0	0.28	1	0.0526316	0	0	52.0125
2	3300-3600	300	2	5	0.4	0.18	3.5	0.184211	2.25503	0.451006	39.4
3	26700-27050	350	1	6	0.166667	0.1	2	0.105263	1.97315	0.328858	39.657
4	33000-33400	400	3	7	0.428571	0.14	3.5	0.184211	3.38254	0.48322	37.05
5	40000-40450	450	2	8	0.25	0.19	4.5	0.236842	1.75391	0.219239	39.888
6	55800-56100	300	0	5	0	0.15	3	0.157895	0	0	43.3
7	56250-56650	400	1	7	0.142857	0.16	3	0.157895	1.31543	0.187919	43.3
8	57550-57950	400	6	7	0.857143	0.09	3	0.157895	7.8926	1.12751	43.3
Centromere
9	61600-62200	600	0	11	0	0.05	5	0.263158	0	0	40.05
10	62300-62800	500	2	9	0.222222	0.21	5	0.263158	1.57852	0.175391	43.3
11	63850-64550	700	5	13	0.384615	0.25	5	0.263158	3.9463	0.303562	40.7
12	64800-66050	1250	3	24	0.125	0.0.4	5	0.263158	2.36778	0.0986575	45.116
13	68650-69600	950	8	18	0.444444	0.06	5.5	0.289474	5.74007	0.318893	42.1526
14	74600-74950	350	4	6	0.666667	0.2	3	0.157895	5.26173	0.876956	48.3
15	77050-77400	350	1	6	0.166667	0.03	6	0.315789	0.657717	0.109619	39.5
16	83900-84500	600	5	11	0.454545	0.08	4	0.210526	4.93288	0.448443	35
17	85500-86000	500	2	9	0.222222	0.22	3	0.157895	2.63087	0.292319	35
18	86100-86500	400	0	7	0	0.25	3	0.157895	0	0	38.1
19	89650-90450	800	4	15	0.266667	0.24	4.5	0.236842	3.50782	0.233855	38.4
20	91150-91850	700	3	13	0.230769	0.13	4.5	0.236842	2.63087	0.202374	38.4
21	94400-94700	300	0	5	0	0.22	4	0.210526	0	0	38.2
22	97600-97900	300	0	5	0	0.11	2.5	0.131579	0	0	47.1
23	98800-99250	450	0	8	0	0.1	2	0.105263	0	0	43.2888
24	99400-99950	550	1	10	0.1	0.16	2	0.105263	1.97315	0.197315	50.4
25	102250-102750	500	3	9	0.333333	0.08	5.5	0.289474	2.15253	0.23917	38.7
26	104400-104850	450	1	8	0.125	0.06	4	0.210526	0.986575	0.123322	41.9
27	106650-107050	400	0	7	0	0.04	3	0.157895	0	0	38.8
28	110350-111150	800	1	15	0.0666667	0.2	6	0.315789	0.657717	0.0438478	37.275
29	112050-112400	350	0	6	0	0.18	4.5	0.236842	0	0	38.5
30	113600-114300	700	2	13	0.153846	0.19	4.5	0.236842	1.75391	0.134916	35.6
31	115400-115700	300	1	5	0.2	0.19	4.5	0.236842	0.876956	0.175391	38.4
32	116800-117200	400	3	7	0.428571	0.1	3	0.157895	3.9463	0.563757	38.4
33	117600-118100	500	0	9	0	0.11	3	0.157895	0	0	34.9
34	118250-118850	600	2	11	0.181818	0.28	3	0.157895	2.63087	0.23917	34.9
35	119000-119300	300	3	5	0.6	0.08	3	0.157895	3.9463	0.78926	34.9
36	119650-120000	350	0	6	0	0.13	3	0.157895	0	0	34.9
37	120150-120450	300	1	5	0.2	0.19	3	0.157895	1.31543	0.263087	36.8
38	122950-123300	350	1	6	0.166667	0.15	1	0.0526316	3.9463	0.657717	37.6
39	124250-124650	400	2	7	0.285714	0.06	1	0.0526316	7.8926	1.12751	35.6
40	125850-126250	400	3	7	0.428571	0.22	1	0.0526316	11.8389	1.69127	35.6
41	126950-127500	550	3	10	0.3	0.14	1	0.0526316	11.8389	1.18389	39.5
42	132650-133350	700	3	13	0.230769	0.15	4	0.210526	2.95973	0.227671	38.8
43	139950-140400	450	2	8	0.25	0.15	4.5	0.236842	1.75391	0.219239	40.6555
44	142250-142650	400	3	7	0.428571	0.21	4.5	0.236842	2.63087	0.375838	42.9
45	144900-145300	400	1	7	0.142857	0.17	7	0.368421	0.563757	0.0805367	36.1
46	151450-151750	300	2	5	0.4	0.1	2.5	0.131579	3.15704	0.631408	43.7167

## Sheet: ch8
Ch 8	Large RCSs
RCS number	NCBI Build 36	Size of RCS (Kb)	No. of signals	No. of windows	No. of signals/	Average	Average no. of signals/Mb	Average no. of signals/ 100 kb window	Corrected no. of	Corrected no. of signals/
	coordinates (kb)			(100 kb)	100 kb window	cM/Mb	flanking the RCS	in the RCS-flanking 1-Mb regions	signals	no. of windows	GC%
1	28750-29150	400	1	7	0.142857	0.243	4	0.210526	0.986575	0.140939	40.85
2	32750-33100	350	1	6	0.166667	0.274	2.5	0.131579	1.57852	0.263087	38.7428
3	33700-34000	300	1	5	0.2	0.189	2.5	0.131579	1.57852	0.315704	39.9333
4	34150-34550	400	1	7	0.142857	0.198	2.5	0.131579	1.57852	0.225503	38.2
5	34950-35350	400	0	7	0	0.173	2.5	0.131579	0	0	38.2
6	35700-36650	950	4	18	0.222222	0.154	2.5	0.131579	6.31408	0.350782	38.2
Centromere
7	48350-49100	750	1	32	0.03125	0.015	3	0.157895	1.31543	0.0411073	41.8866
8	50250-51550	1300	8	25	0.32	0.152	3	0.157895	10.5235	0.420939	36.2
9	51750-52050	300	0	5	0	0.091	3	0.157895	0	0	36.2
10	53550-53850	300	2	5	0.4	0.159	3	0.157895	2.63087	0.526173	39.3
11	60700-61050	350	0	6	0	0.113	3.5	0.184211	0	0	36.4
12	64900-65250	350	3	6	0.5	0.193	5.5	0.289474	2.15253	0.358755	35.6
13	67700-68400	700	2	13	0.153846	0.043	3.5	0.184211	2.25503	0.173464	40
14	71700-72100	400	0	7	0	0.038	5	0.263158	0	0	38.8
15	76800-77400	600	7	11	0.636364	0.132	3.5	0.184211	7.8926	0.717509	35.4
16	78250-78700	450	0	8	0	0.197	3.5	0.184211	0	0	35.4
17	78850-79150	300	0	5	0	0.242	3.5	0.184211	0	0	35.4
18	83500-83800	300	2	5	0.4	0.429	2	0.105263	3.9463	0.78926	35.1
19	83950-84800	850	6	16	0.375	0.283	2	0.105263	11.8389	0.739931	35.1
20	85400-85800	400	3	7	0.428571	0.111	2	0.105263	5.91945	0.845636	35.1
21	88600-89050	450	2	8	0.25	0.228	4	0.210526	1.97315	0.246644	35.7
22	89400-89750	350	1	6	0.166667	0.109	4	0.210526	0.986575	0.164429	35.7
23	92550-92850	300	1	5	0.2	0.167	4	0.210526	0.986575	0.197315	36.9
24	94500-94900	400	2	7	0.285714	0.256	3	0.157895	2.63087	0.375838	39.3
25	99600-100950	1350	6	26	0.230769	0.043	2.5	0.131579	9.47112	0.364274	37.4555
26	104600-105350	750	1	14	0.0714286	0.167	6	0.315789	0.657717	0.0469798	35.88
27	107000-107400	400	1	7	0.142857	0.296	5.5	0.289474	0.717509	0.102501	37.2
28	109150-109550	400	0	7	0	0.121	1.5	0.0789474	0	0	37.2
29	112100-112650	550	2	10	0.2	0.114	2.5	0.131579	3.15704	0.315704	35
30	112750-113650	900	4	17	0.235294	0.166	2.5	0.131579	6.31408	0.371416	35
31	114100-114850	750	2	14	0.142857	0.179	2.5	0.131579	3.15704	0.225503	35
32	115150-115450	300	1	5	0.2	0.114	2.5	0.131579	1.57852	0.315704	35
33	115550-115850	300	2	5	0.4	0.229	2.5	0.131579	3.15704	0.631408	35
34	131150-131500	350	3	6	0.5	0.135	2	0.105263	5.91945	0.986575	41.7
35	136400-136700	300	0	5	0	0.191	4.5	0.236842	0	0	42.5

## Sheet: ch9
Ch 9	Large RCSs
RCS number	NCBI Build 36	Size of RCS (Kb)	No. of signals	No. of windows	No. of signals/	Average	Average no. of signals/Mb	Average no. of signals/ 100 kb window	Corrected no. of	Corrected no. of signals/
	coordinates (kb)			(100 kb)	100 kb window	cM/Mb	flanking the RCS	in the RCS-flanking 1-Mb regions	signals	no. of windows	GC%
1	11500-11900	400	3	7	0.428571	0.208	2.5	0.131579	4.73556	0.676509	35.1
2	15600-15950	350	1	6	0.166667	0.182	2	0.105263	1.97315	0.328858	37.6
3	28850-29150	300	2	5	0.4	0.279	4.5	0.236842	1.75391	0.350782	35.2
4	30500-30800	300	2	5	0.4	0.092	4.5	0.236842	1.75391	0.350782	35.2
5	33750-34300	550	2	10	0.2	0.089	3	0.157895	2.63087	0.263087	42.9
6	35200-35550	350	1	6	0.166667	0.125	3	0.157895	1.31543	0.219239	44.1
Centromere
7	71800-72150	350	1	6	0.166667	0.226	2	0.105263	1.97315	0.328858	39.8
8	74200-74650	450	1	8	0.125	0.127	2.5	0.131579	1.57852	0.197315	37.6555
9	75050-75350	300	0	5	0	0.102	2.5	0.131579	0	0	39.3
10	79550-79850	300	1	5	0.2	0.163	4.5	0.236842	0.876956	0.175391	38
11	83800-84250	450	2	8	0.25	0.093	5	0.263158	1.57852	0.197315	40.7
12	90950-91250	300	2	5	0.4	0.106	5	0.263158	1.57852	0.315704	43.3
13	94100-94600	500	4	9	0.444444	0.05	4.5	0.236842	3.50782	0.389758	43.2
14	95050-95350	300	3	5	0.6	0.179	4.5	0.236842	2.63087	0.526173	43.2
15	95800-96250	450	2	8	0.25	0.307	4.5	0.236842	1.75391	0.219239	43.2
16	96550-97100	550	2	10	0.2	0.091	4.5	0.236842	1.75391	0.175391	43.2
17	98500-98850	350	2	6	0.333333	0.163	3.5	0.184211	2.25503	0.375838	45.2
18	101500-102100	600	2	11	0.181818	0.086	3.5	0.184211	2.25503	0.205003	37.05
19	122450-123300	850	4	16	0.25	0.155	3	0.157895	5.26173	0.328858	41.135
20	124700-125000	300	3	5	0.6	0.0324	3	0.157895	3.9463	0.78926	44.0667
21	125400-125700	300	0	5	0	0.076	3	0.157895	0	0	41.0667
22	126700-127150	450	1	8	0.125	0.107	2.5	0.131579	1.57852	0.197315	46.2333
23	127250-127700	450	3	8	0.375	0.065	2.5	0.131579	4.73556	0.591945	48.1
24	128700-129100	400	1	7	0.142857	0.098	2.5	0.131579	1.57852	0.225503	51.7
25	130250-130650	400	1	7	0.142857	0.179	1	0.0526316	3.9463	0.563757	50.8875

## Sheet: ch10
Ch 10	Large RCSs
RCS number	NCBI Build 36	Size of RCS (Kb)	No. of signals	No. of windows	No. of signals/	Average	Average no. of signals/Mb	Average no. of signals/ 100 kb window	Corrected no. of	Corrected no. of signals/
	coordinates (kb)			(100 kb)	100 kb window	cM/Mb	flanking the RCS	in the RCS-flanking 1-Mb regions	signals	no. of windows	GC%
1	200-700	500	2	9	0.33	0.23	5.5	0.289474	1.43502	0.159446	46.4
2	21700-22300	600	4	11	0.1	0.12	4	0.210526	3.9463	0.358755	41.1666
3	26300-26600	300	0	5	0.2	0.3	2	0.105263	0	0	40.1
4	31600-31900	300	2	5	0.2	0.004	2.5	0.131579	3.15704	0.631408	36.9
5	32850-33300	450	2	8	0.14	0.05	2.5	0.131579	3.15704	0.39463	37.9
6	34650-35150	500	3	9	0.5	0.18	8	0.421053	1.47986	0.164429	40.65
Centromere
7	41900-42400	500	6	9	0.44	0.13	3	0.157895	7.8926	0.876956	39.66
8	51800-52200	400	1	7	0.5	0.4	5	0.263158	0.78926	0.112751	40.25
9	56850-57850	1000	0	19	0.33	0.23	2.5	0.131579	0	0	35
10	58050-58400	350	2	6	0.8	0.18	2.5	0.131579	3.15704	0.526173	35
11	61750-62100	350	2	6	0.5	0.32	1	0.0526316	7.8926	1.31543	37.728
12	64550-64950	400	3	7	0.71	0.02	6	0.315789	1.97315	0.281879	39.7
13	68700-69450	750	1	14	0.31	0.2	2	0.105263	1.97315	0.140939	38.0667
14	69700-70000	300	1	5	0.2	0.12	2	0.105263	1.97315	0.39463	43
15	73550-74950	1400	4	27	0.26	0.07	2	0.105263	7.8926	0.292319	47.3
16	75400-76100	700	2	13	0.54	0.06	2	0.105263	3.9463	0.303562	38.3857
17	77900-78200	300	2	5	0	0.18	3.5	0.184211	2.25503	0.451006	38.5
18	80950-81700	750	7	12	0.62	0.31	2.5	0.131579	11.0496	0.920803	42.1467
19	86650-87100	450	3	8	0.75	0.27	4.5	0.236842	2.63087	0.328858	39.3
20	90100-90400	300	3	5	0.75	0.21	2.5	0.131579	4.73556	0.947112	36.5
21	93500-94100	600	3	11	0.36	0.12	4.5	0.236842	2.63087	0.23917	41
22	96150-96750	600	1	11	0.1	0.048	5.5	0.289474	0.717509	0.0652281	38.9
23	97350-97650	300	0	5	0.4	0.13	5.5	0.289474	0	0	41.5
24	100650-101000	350	3	6	0.5	0.06	1	0.0526316	11.8389	1.97315	37.8
25	101400-101950	550	2	10	0.1	0.17	1	0.0526316	7.8926	0.78926	42.7
26	103100-103400	300	1	5	0.5	0.14	3.5	0.184211	1.12751	0.225503	41
27	104200-105100	900	3	17	0.31	0.14	3.5	0.184211	3.38254	0.198973	45.2555
28	106400-106700	300	1	5	0	0.32	4.5	0.236842	0.876956	0.175391	42.5
29	108950-109250	300	1	5	0.6	0.18	3.5	0.184211	1.12751	0.225503	37.9
30	110450-110800	350	0	6	0.33	0.19	2.5	0.131579	0	0	38.4
31	116900-117400	500	3	9	0.62	0.13	1	0.0526316	11.8389	1.31543	34.8

[truncated: 13 more sheets: ch11, ch12, ch13, ch14, ch15, ch16, ch17, ch18, ch19, ch20, ch21, ch22, chX]
