# Supplementary material for: Sequence Information Encoded in DNA that May Influence Long-Range Chromatin Structure Correlates with Human Chromosome Functions
Source: PLoS One. 2008 Jul 9;3(7):e2643. doi: 10.1371/journal.pone.0002643 (PMC2440353; doi:10.1371/journal.pone.0002643)
Supplement: Table S4 — The number of VWG signals per 100 kb for each GC isochore for chromosomes 1–22 and X. (0.82 MB XLS) [file pone.0002643.s004.xls]

## Sheet: ch1
Chromosome 1
Isochore band		Position of Isochores (Mb)		Size (Mb)	GC %	Signals/ Mb	Signals/ 100 kb
p36.33a	0	-	0.5	0.5	42.1096	0	0
p36.33b	0.5	-	0.9	0.4	45.2945	5	0.5
p36.33c	0.9	-	3.7	2.8	58.0266	1.78571	0.178571
p36.32a	3.7	-	4.8	1.1	49.1418	4.54545	0.454545
p36.32b	4.8	-	5.2	0.4	43.5025	-	-
p36.31a	5.2	-	5.8	0.6	47.7316	6.66667	0.666667
p36.31b	5.8	-	6.6	0.8	54.2585	1.25	0.125
p36.31c	6.6	-	7.4	0.8	46.2825	7.5	0.75
p36.31d	7.4	-	7.7	0.3	53.6527	0	0
p36.23a	7.7	-	8.1	0.4	43.5295	5	0.5
p36.23b	8.1	-	8.5	0.4	46.6475	2.5	0.25
p36.23c	8.5	-	8.8	0.3	40.4017	10	1
p36.22a	8.8	-	10	1.2	49.7	0.833333	0.0833333
p36.22b	10	-	10.6	0.6	44.3005	3.33333	0.333333
p36.22c	10.6	-	10.9	0.3	54.6887	0	0
p36.22d	10.9	-	11.6	0.7	49.0017	4.28571	0.428571
p36.22e	11.6	-	11.8	0.2	53.41	0	0
p36.22f	11.8	-	12.2	0.4	51.5325	0	0
p36.21a	12.2	-	12.5	0.3	42.8123	6.66667	0.666667
p36.21b	12.5	-	12.7	0.2	48.6475	-	-
p36.21c	12.7	-	13.1	0.4	45.0262	-	-
p36.21d	13.1	-	13.6	0.5	46.9144	-	-
p36.21e	13.6	-	14.7	1.1	43.2677	4.54545	0.454545
p36.13a	14.7	-	16	1.3	48.3095	0	0
p36.13b	16	-	16.3	0.3	54.2233	3.33333	0.333333
p36.13c	16.3	-	17.6	1.3	48.9437	-	-
p36.13d	17.6	-	17.8	0.2	53.81	5	0.5
p36.13e	17.8	-	18.7	0.9	48.7426	1.11111	0.111111
p36.13f	18.7	-	19.9	1.2	48.9027	1.66667	0.166667
p36.13g	19.9	-	20.2	0.3	44.1907	3.33333	0.333333
p36.13h	20.2	-	20.9	0.7	48.4021	2.85714	0.285714
p36.12	20.9	-	21.2	0.3	38.6083	6.66667	0.666667
p36.11a	21.2	-	24.5	3.3	48.229	3.93939	0.393939
p36.11b	24.5	-	24.9	0.4	44.7157	7.5	0.75
p36.11c	24.9	-	28.3	3.4	48.1051	2.64706	0.264706
p35.3	28.3	-	28.6	0.3	43.4584	3.33333	0.333333
p35.2	28.6	-	33.5	4.9	47.4145	3.87755	0.387755
p35.1a	33.5	-	35.4	1.9	44.5197	3.15789	0.315789
p35.1b	35.4	-	35.6	0.2	40.2055	5	0.5
p35.1c	35.6	-	36.2	0.6	42.8557	1.66667	0.166667
p34.3a	36.2	-	38.4	2.2	48.2864	3.18182	0.318182
p34.3b	38.4	-	39.6	1.2	43.7234	0	0
p34.3c	39.6	-	40.1	0.5	48.2416	2	0.2
p34.3d	40.1	-	40.7	0.6	42.6345	3.33333	0.333333
p34.3e	40.7	-	42.1	1.4	46.643	1.42857	0.142857
p34.2	42.1	-	43	0.9	41.7514	6.66667	0.666667
p34.1a	43	-	45	2	47.3041	5	0.5
p34.1b	45	-	46.3	1.3	42.5495	2.30769	0.230769
p34.1c	46.3	-	46.8	0.5	49.2994	4	0.4
p34.1d	46.8	-	47.3	0.5	41.32	0	0
p34.1e	47.3	-	47.6	0.3	44.8053	3.33333	0.333333
p34.1f	47.6	-	48.2	0.6	47.894	3.33333	0.333333
p34.1g	48.2	-	48.7	0.5	40.71	2	0.2
p34.1h	48.7	-	49	0.3	43.827	0	0
p33a	49	-	50.3	1.3	37.9866	3.07692	0.307692
p33b	50.3	-	50.6	0.3	43.3167	3.33333	0.333333
p33c	50.6	-	51.3	0.7	38.684	1.42857	0.142857
p32.3a	51.3	-	51.8	0.5	41.9464	0	0
p32.3b	51.8	-	52	0.2	38.9135	10	1
p32.3c	52	-	53.2	1.2	42.3791	4.16667	0.416667
p32.3d	53.2	-	53.9	0.7	49.2763	1.42857	0.142857
p32.3e	53.9	-	54.3	0.4	43.2582	7.5	0.75
p32.3f	54.3	-	55.3	1	48.7081	2	0.2
p32.2a	55.3	-	55.8	0.5	41.4688	10	1
p32.2b	55.8	-	56.5	0.7	39.4519	7.14286	0.714286
p32.2c	56.5	-	56.8	0.3	42.2523	0	0
p32.2d	56.8	-	57	0.2	37.8935	0	0
p32.2e	57	-	57.3	0.3	42.0993	0	0
p32.2f	57.3	-	58.2	0.9	40.3993	5.55556	0.555556
p32.2g	58.2	-	59.4	1.2	41.7769	2.5	0.25
p32.2h	59.4	-	61.1	1.7	38.9419	2.35294	0.235294
p32.1	61.1	-	65.4	4.3	40.5956	3.72093	0.372093
p31.3a	65.4	-	66	0.6	38.6363	1.66667	0.166667
p31.3b	66	-	66.3	0.3	36.478	3.33333	0.333333
p31.3c	66.3	-	66.9	0.6	38.5775	1.66667	0.166667
p31.3d	66.9	-	67.1	0.2	36.5565	10	1
p31.3e	67.1	-	67.5	0.4	38.9455	2.5	0.25
p31.2	67.5	-	68	0.5	42.1786	2	0.2
p31.1a	68	-	68.3	0.3	39.8983	3.33333	0.333333
p31.1b	68.3	-	68.6	0.3	40.727	3.33333	0.333333
p31.1c	68.6	-	68.9	0.3	36.5277	3.33333	0.333333
p31.1d	68.9	-	69.3	0.4	38.0052	2.5	0.25
p31.1e	69.3	-	70.5	1.2	35.991	4.16667	0.416667
p31.1f	70.5	-	71.4	0.9	38.2243	2.22222	0.222222
p31.1g	71.4	-	74.6	3.2	35.1895	3.125	0.3125
p31.1h	74.6	-	78.7	4.1	38.2295	4.39024	0.439024
p31.1i	78.7	-	81.5	2.8	35.5846	5	0.5
p31.1l	81.5	-	81.9	0.4	38.0635	5	0.5
p31.1m	81.9	-	82.2	0.3	35.246	0	0
p31.1n	82.2	-	82.6	0.4	37.3852	2.5	0.25
p31.1o	82.6	-	83.1	0.5	35.7902	6	0.6
p31.1p	83.1	-	83.3	0.2	37.442	10	1
p31.1q	83.3	-	83.7	0.4	36.5628	2.5	0.25
p22.3a	83.7	-	84.9	1.2	38.0081	1.66667	0.166667
p22.3b	84.9	-	85.1	0.2	41.484	5	0.5
p22.3c	85.1	-	85.9	0.8	39.7167	1.25	0.125
p22.3d	85.9	-	86.3	0.4	36.347	0	0
p22.3e	86.3	-	87.8	1.5	39.0809	5.33333	0.533333
p22.2	87.8	-	89	1.2	37.5453	5	0.5
p22.1a	89	-	91.2	2.2	39.178	3.18182	0.318182
p22.1b	91.2	-	91.4	0.2	41.6665	10	1
p22.1c	91.4	-	91.7	0.3	38.0893	3.33333	0.333333
p22.1d	91.7	-	92.1	0.4	42.4143	0	0
p22.1e	92.1	-	93.7	1.6	39.2339	1.25	0.125
p22.1f	93.7	-	94.3	0.6	43.5092	5	0.5
p22.1g	94.3	-	94.7	0.4	39.041	7.5	0.75
p22.1h	94.7	-	95.3	0.6	42.3463	3.33333	0.333333
p21.3a	95.3	-	96	0.7	38.405	5.71429	0.571429
p21.3b	96	-	96.2	0.2	35.6	0	0
p21.3c	96.2	-	97.2	1	37.386	0	0
p21.3d	97.2	-	98.8	1.6	35.4697	1.875	0.1875
p21.2a	98.8	-	99.3	0.5	37.2234	6	0.6
p21.2b	99.3	-	99.6	0.3	36.6653	3.33333	0.333333
p21.2c	99.6	-	101	1.4	38.3651	2.85714	0.285714
p21.2d	101	-	101.3	0.3	36.8293	13.3333	1.33333
p21.2e	101.3	-	101.7	0.4	39.4147	7.5	0.75
p21.1a	101.7	-	107.2	5.5	34.9617	4.36364	0.436364
p21.1b	107.2	-	108.7	1.5	38.3403	4.66667	0.466667
p13.3	108.7	-	110.9	2.2	45.1117	3.18182	0.318182
p13.2a	110.9	-	111.4	0.5	38.7218	6	0.6
p13.2b	111.4	-	112.1	0.7	41.8009	4.28571	0.428571
p13.2c	112.1	-	112.3	0.2	47.523	0	0
p13.2d	112.3	-	112.9	0.6	41.9942	1.66667	0.166667
p13.2e	112.9	-	113.1	0.2	46.676	10	1
p13.2f	113.1	-	113.5	0.4	43.3795	0	0
p13.2g	113.5	-	114.1	0.6	38.192	8.33333	0.833333
p13.2h	114.1	-	114.6	0.5	43.6292	6	0.6
p13.2i	114.6	-	115.3	0.7	38.62	2.85714	0.285714
p13.1a	115.3	-	116	0.7	42.5089	0	0
p13.1b	116	-	116.4	0.4	39.9108	10	1
p13.1c	116.4	-	117.5	1.1	43.3584	3.63636	0.363636
p13.1d	117.5	-	117.8	0.3	38.1217	3.33333	0.333333
p13.1e	117.8	-	118	0.2	44.608	5	0.5
p12	118	-	119.2	1.2	37.8517	6.66667	0.666667
p11.2a	119.2	-	120.1	0.9	42.0171	3.33333	0.333333
p11.2b	120.1	-	120.5	0.4	40.196	-	-
p11.2c	120.5	-	120.7	0.2	42.357	-	-
p11.2d	120.7	-	121.1	0.4	39.9477	-	-
q21.1a	141.9	-	142.3	0.4	42.6831	-	-
q21.1b	142.3	-	142.8	0.5	40.6316	-	-
q21.1c	142.8	-	143.8	1	42.9306	-	-
q21.1d	143.8	-	144.2	0.4	39.6412	-	-
q21.1e	144.2	-	145.4	1.2	42.1214	-	-
q21.1f	145.4	-	145.7	0.3	37.9114	0	0
q21.1g	145.7	-	147.7	2	42.932	-	-
q21.1h	147.7	-	148.2	0.5	47.2922	2	0.2
q21.1i	148.2	-	149.3	1.1	43.2432	1.81818	0.181818
q21.2a	149.3	-	149.8	0.5	41.3926	0	0
q21.2b	149.8	-	150	0.2	39.0165	0	0
q21.3a	150	-	150.2	0.2	44.581	10	1
q21.3b	150.2	-	150.6	0.4	48.5613	0	0
q21.3c	150.6	-	151.1	0.5	45.0102	6	0.6
q21.3d	151.1	-	151.7	0.6	47.3707	5	0.5
q21.3e	151.7	-	152.1	0.4	52.7362	2.5	0.25
q21.3f	152.1	-	152.7	0.6	43.8457	3.33333	0.333333
q21.3g	152.7	-	154	1.3	49.6428	2.30769	0.230769
q21.3h	154	-	154.3	0.3	42.6503	6.66667	0.666667
q21.3i	154.3	-	154.7	0.4	39.4562	2.5	0.25
q21.3l	154.7	-	155	0.3	45.248	6.66667	0.666667
q22	155	-	156.6	1.6	38.417	2.5	0.25
q23.1a	156.6	-	157	0.4	48.0805	12.5	1.25
q23.1b	157	-	157.2	0.2	44.1885	0	0
q23.1c	157.2	-	157.4	0.2	40.582	5	0.5
q23.1d	157.4	-	157.8	0.4	43.513	0	0
q23.1e	157.8	-	158.1	0.3	48.1103	3.33333	0.333333
q23.1f	158.1	-	159.2	1.1	42.7763	1.81818	0.181818
q23.2	159.2	-	161.2	2	38.1532	3.5	0.35
q23.3a	161.2	-	161.5	0.3	41.9087	10	1
q23.3b	161.5	-	161.8	0.3	40.5363	13.3333	1.33333
q23.3c	161.8	-	162.9	1.1	42.6335	3.63636	0.363636
q24.1	162.9	-	163.5	0.6	38.5533	6.66667	0.666667
q24.2a	163.5	-	163.9	0.4	42.3158	2.5	0.25
q24.2b	163.9	-	164.1	0.2	38.3125	0	0
q24.2c	164.1	-	164.6	0.5	43.8756	2	0.2
q24.2d	164.6	-	164.8	0.2	37.83	5	0.5
q24.2e	164.8	-	165.2	0.4	42.136	10	1
q24.3a	165.2	-	165.9	0.7	39.566	1.42857	0.142857
q24.3b	165.9	-	166.1	0.2	36.1755	10	1
q24.3c	166.1	-	166.6	0.5	38.9914	0	0
q24.3d	166.6	-	166.8	0.2	35.2535	0	0
q24.3e	166.8	-	168	1.2	38.1217	2.5	0.25
q24.3f	168	-	168.4	0.4	41.2677	5	0.5
q24.3g	168.4	-	168.8	0.4	38.7653	2.5	0.25
q24.3h	168.8	-	169	0.2	36.655	0	0
q24.3i	169	-	171.7	2.7	38.8181	4.44444	0.444444
q25.1	171.7	-	172.6	0.9	43.5244	4.44444	0.444444
q25.2a	172.6	-	173.5	0.9	38.3086	6.66667	0.666667
q25.2b	173.5	-	174.1	0.6	41.4477	0	0
q25.2c	174.1	-	174.5	0.4	39.4072	15	1.5
q25.2d	174.5	-	174.8	0.3	42.406	3.33333	0.333333
q25.2e	174.8	-	175.2	0.4	37.5367	12.5	1.25
q25.2f	175.2	-	176.8	1.6	40.7434	6.875	0.6875
q25.2g	176.8	-	177	0.2	47.565	10	1
q25.2h	177	-	177.6	0.6	38.2517	1.66667	0.166667
q25.3a	177.6	-	178.5	0.9	44.8253	3.33333	0.333333
q25.3b	178.5	-	178.7	0.2	39.7405	15	1.5
q25.3c	178.7	-	179.5	0.8	42.5529	6.25	0.625
q25.3d	179.5	-	179.8	0.3	39.488	0	0
q25.3e	179.8	-	180.1	0.3	43.3437	0	0
q25.3f	180.1	-	182.5	2.4	39.5014	3.33333	0.333333
q31.1a	182.5	-	183.2	0.7	36.1207	0	0
q31.1b	183.2	-	183.5	0.3	37.7227	0	0
q31.1c	183.5	-	189.5	6	34.6111	4	0.4
q31.2	189.5	-	190.2	0.7	37.4519	4.28571	0.428571
q31.3a	190.2	-	194.5	4.3	34.8705	3.72093	0.372093
q31.3b	194.5	-	194.9	0.4	38.3588	10	1
q31.3c	194.9	-	196.6	1.7	36.0372	7.05882	0.705882
q32.1a	196.6	-	197.6	1	41.0453	4	0.4
q32.1b	197.6	-	198.4	0.8	50.1773	5	0.5
q32.1c	198.4	-	198.6	0.2	45.359	5	0.5
q32.1d	198.6	-	199.1	0.5	48.434	12	1.2
q32.1e	199.1	-	199.3	0.2	39.7515	5	0.5
q32.1f	199.3	-	199.7	0.4	45.627	0	0
q32.1g	199.7	-	200.4	0.7	47.7787	2.85714	0.285714
q32.1h	200.4	-	200.7	0.3	43.1103	3.33333	0.333333
q32.1i	200.7	-	203.6	2.9	46.7572	3.7931	0.37931
q32.2a	203.6	-	204.3	0.7	39.0961	-	-
q32.2b	204.3	-	204.6	0.3	43.8	-	-
q32.2c	204.6	-	204.8	0.2	47.74	5	0.5
q32.2d	204.8	-	205	0.2	42.5375	0	0
q32.2e	205	-	205.9	0.9	40.3184	6.66667	0.666667
q32.3a	205.9	-	206.5	0.6	43.5498	1.66667	0.166667
q32.3b	206.5	-	206.8	0.3	37.64	3.33333	0.333333
q32.3c	206.8	-	207.4	0.6	42.7645	5	0.5
q32.3d	207.4	-	208	0.6	40.308	1.66667	0.166667
q32.3e	208	-	208.5	0.5	44.024	8	0.8
q32.3f	208.5	-	208.7	0.2	39.091	0	0
q32.3g	208.7	-	209.6	0.9	43.5559	2.22222	0.222222
q32.3h	209.6	-	209.9	0.3	38.7463	0	0
q32.3i	209.9	-	210.5	0.6	41.8455	6.66667	0.666667
q32.3l	210.5	-	210.8	0.3	40.6017	0	0
q32.3m	210.8	-	211	0.2	41.8255	0	0
q41a	211	-	212.3	1.3	38.1221	3.84615	0.384615
q41b	212.3	-	213.2	0.9	36.0524	3.33333	0.333333
q41c	213.2	-	214	0.8	38.4444	6.25	0.625
q41d	214	-	214.4	0.4	36.0625	5	0.5
q41e	214.4	-	215.5	1.1	38.4615	6.36364	0.636364
q41f	215.5	-	215.8	0.3	35.988	6.66667	0.666667
q41g	215.8	-	217.2	1.4	39.1548	2.85714	0.285714
q41h	217.2	-	217.5	0.3	42.446	0	0
q41i	215.5	-	219.6	4.1	39.3815	2.85714	0.285714
q42.11	219.6	-	221.4	1.8	43.6204	5	0.5
q42.12	221.4	-	221.9	0.5	37.3854	-	-
q42.13a	221.9	-	223.5	1.6	45.8566	5	0.5
q42.13b	223.5	-	223.8	0.3	40.8514	0	0
q42.13c	223.8	-	224.2	0.4	42.275	0	0
q42.13d	224.2	-	225.1	0.9	51.6812	4.44444	0.444444
q42.13e	225.1	-	226.7	1.6	43.9264	5	0.5
q42.13f	226.7	-	226.9	0.2	47.405	10	1
q42.2a	226.9	-	227.8	0.9	43.7324	7.77778	0.777778
q42.2b	227.8	-	228	0.2	39.2825	0	0
q42.2c	228	-	229.5	1.5	41.9768	4.66667	0.466667
q42.2d	229.5	-	230.5	1	40.0623	4	0.4
q42.3a	230.5	-	231.3	0.8	43.4765	12.5	1.25
q42.3b	231.3	-	231.6	0.3	46.587	6.66667	0.666667
q42.3c	231.6	-	233.6	2	42.406	4	0.4
q43a	233.6	-	234.9	1.3	38.4291	7.69231	0.769231
q43b	234.9	-	235.7	0.8	36.068	0	0
q43c	235.7	-	240.4	4.7	39.6093	5.10638	0.510638
q44a	240.4	-	240.9	0.5	43.4584	6	0.6
q44b	240.9	-	241.1	0.2	39.0925	10	1
q44c	241.1	-	242.5	1.4	43.6703	3.57143	0.357143
q44d	242.5	-	242.9	0.4	39.3698	2.5	0.25
q44e	242.9	-	244	1.1	43.1132	3.63636	0.363636
q44f	244	-	245.3	1.3	38.2467	3.84615	0.384615
q44g	245.3	-	245.6	0.3	44.6227	3.33333	0.333333

## Sheet: ch2
Chromosome 2
Isochore band		Position of Isochores (Mb)		Size (Mb)	GC %	Signals/ Mb	Signals/ 100 kb
p25.3a	0	-	1.4	1.4	43.8582	5.71429	0.571429
p25.3b	1.4	-	1.9	0.5	49.2799	2	0.2
p25.3c	1.9	-	2.6	0.7	42.6853	15.7143	1.57143
p25.3d	2.6	-	3.3	0.7	47.4463	2.85714	0.285714
p25.3e	3.3	-	3.6	0.3	42.914	0	0
p25.2a	3.6	-	4.5	0.9	38.241	7.77778	0.777778
p25.2b	4.5	-	5.1	0.6	47.5488	0	0
p25.2c	5.1	-	5.4	0.3	37.5592	13.3333	1.33333
p25.2d	5.4	-	6.1	0.7	41.4791	5.71429	0.571429
p25.2e	6.1	-	6.8	0.7	39.1927	4.28571	0.428571
p25.2f	6.8	-	7.5	0.7	42.2727	2.85714	0.285714
p25.2g	7.5	-	8	0.5	39.9658	6	0.6
p25.1a	8	-	8.5	0.5	42.7008	10	1
p25.1b	8.5	-	8.8	0.3	48.3787	0	0
p25.1c	8.8	-	9.2	0.4	40.4895	12.5	1.25
p25.1d	9.2	-	9.5	0.3	46.7767	6.66667	0.666667
p25.1e	9.5	-	10.1	0.6	44.5323	3.33333	0.333333
p25.1f	10.1	-	11.2	1.1	48.7038	4.54545	0.454545
p25.1g	11.2	-	11.6	0.4	42.273	7.5	0.75
p25.1h	11.6	-	11.9	0.3	47.236	3.33333	0.333333
p25.1i	11.9	-	12.3	0.4	42.858	5	0.5
p24.3a	12.3	-	13.1	0.8	39.8946	11.25	1.125
p24.3b	13.1	-	14.4	1.3	35.5549	6.15385	0.615385
p24.3c	14.4	-	15.7	1.3	39.3005	4.61538	0.461538
p24.2a	15.7	-	16.3	0.6	46.285	1.66667	0.166667
p24.2b	16.3	-	16.9	0.6	42.24	5	0.5
p24.1a	16.9	-	17.5	0.6	38.3113	1.66667	0.166667
p24.1b	17.5	-	17.7	0.2	36.2455	5	0.5
p24.1c	17.7	-	18.1	0.4	40.8877	0	0
p24.1d	18.1	-	19.7	1.6	39.1886	6.25	0.625
p23.3	19.7	-	21.5	1.8	43.4182	1.11111	0.111111
p23.2a	21.5	-	22.1	0.6	38.0792	5	0.5
p23.2b	22.1	-	22.6	0.5	36.3954	2	0.2
p23.2c	22.6	-	23.1	0.5	38.2846	4	0.4
p23.1a	23.1	-	23.6	0.5	43.5914	2	0.2
p23.1b	23.6	-	23.8	0.2	51.267	0	0
p23.1c	23.8	-	24.6	0.8	42.1829	7.5	0.75
p23.1d	24.6	-	24.9	0.3	37.665	3.33333	0.333333
p23.1e	24.9	-	28	3.1	46.1172	2.90323	0.290323
p23.1f	28	-	28.4	0.4	38.4205	5	0.5
p23.1g	28.4	-	31.6	3.2	43.9432	3.75	0.375
p22.3a	31.6	-	32.1	0.5	38.7432	6	0.6
p22.3b	32.1	-	32.5	0.4	41.7373	2.5	0.25
p22.3c	32.5	-	34.7	2.2	39.3512	6.36364	0.636364
p22.3d	34.7	-	36.2	1.5	35.9111	2	0.2
p22.2a	36.2	-	37.7	1.5	39.5466	6	0.6
p22.2b	37.7	-	39.8	2.1	41.1015	4.7619	0.47619
p22.1a	39.8	-	40.6	0.8	38.6615	2.5	0.25
p22.1b	40.6	-	41.5	0.9	35.116	5.55556	0.555556
p22.1c	41.5	-	42	0.5	38.5718	2	0.2
p21a	42	-	42.3	0.3	46.042	0	0
p21b	42.3	-	42.5	0.2	39.036	10	1
p21c	42.5	-	42.9	0.4	42.9973	10	1
p21d	42.9	-	43.4	0.5	49.5466	0	0
p21e	43.4	-	44.1	0.7	39.9339	5.71429	0.571429
p21f	44.1	-	44.3	0.2	42.7335	5	0.5
p21g	44.3	-	44.9	0.6	38.4715	10	1
p21h	44.9	-	45.5	0.6	45.3465	0	0
p21i	45.5	-	45.8	0.3	37.689	10	1
p21l	45.8	-	46.7	0.9	44.3976	4.44444	0.444444
p21m	46.7	-	46.9	0.2	39.2565	10	1
p21n	46.9	-	48	1.1	45.7433	3.63636	0.363636
p16.3a	48	-	49.5	1.5	39.9081	2.66667	0.266667
p16.3b	49.5	-	54.1	4.6	36.3354	4.13043	0.413043
p16.2a	54.1	-	55.3	1.2	40.8878	5.83333	0.583333
p16.2b	55.3	-	56.6	1.3	39.0764	3.07692	0.307692
p16.1a	56.6	-	58.4	1.8	35.6258	2.77778	0.277778
p16.1b	58.4	-	58.7	0.3	37.389	10	1
p16.1c	58.7	-	59	0.3	36.8467	10	1
p16.1d	59	-	60.2	1.2	38.3778	5.83333	0.583333
p15a	60.2	-	61	0.8	43.1199	1.25	0.125
p15b	61	-	61.6	0.6	39.6325	3.33333	0.333333
p15c	61.6	-	62.7	1.1	42.7631	2.72727	0.272727
p14a	62.7	-	64.4	1.7	38.0994	2.35294	0.235294
p14b	64.4	-	66.1	1.7	43.0052	3.52941	0.352941
p14c	66.1	-	68.9	2.8	39.0447	4.64286	0.464286
p13.3a	68.9	-	71.4	2.5	43.2368	2.4	0.24
p13.3b	71.4	-	71.6	0.2	39.254	0	0
p13.3c	71.6	-	72.3	0.7	47.4264	1.42857	0.142857
p13.2a	72.3	-	72.6	0.3	37.9233	0	0
p13.2b	72.6	-	72.8	0.2	35.7975	0	0
p13.2c	72.8	-	73	0.2	38.4005	5	0.5
p13.1a	73	-	73.5	0.5	47.9372	0	0
p13.1b	73.5	-	73.8	0.3	39.482	16.6667	1.66667
p13.1c	73.8	-	75.2	1.4	44.9178	5.71429	0.571429
p12a	75.2	-	76.1	0.9	39.2828	1.11111	0.111111
p12b	76.1	-	78.9	2.8	35.3053	6.07143	0.607143
p12c	78.9	-	80.9	2	38.5725	3	0.3
p12d	80.9	-	83.9	3	35.4519	3.66667	0.366667
p12e	83.9	-	84.9	1	38.46	4	0.4
p11.2a	84.9	-	85.3	0.4	43.6043	2.5	0.25
p11.2b	85.3	-	86.2	0.9	47.6751	4.44444	0.444444
p11.2c	86.2	-	86.5	0.3	43.81	3.33333	0.333333
p11.2d	86.5	-	86.9	0.4	40.024	2.5	0.25
p11.2e	86.9	-	87.1	0.2	43.0835	5	0.5
p11.2f	87.1	-	87.3	0.2	39.1465	10	1
p11.2g	87.3	-	90.1	2.8	42.1021	2.5	0.25
q11.2a	94.8	-	95.9	1.1	44.4704	5.45455	0.545455
q11.2b	95.9	-	96.1	0.2	37.806	5	0.5
q11.2c	96.1	-	97.1	1	48.9537	3	0.3
q11.2d	97.1	-	99	1.9	42.1471	3.68421	0.368421
q11.2e	99	-	99.3	0.3	39.2343	3.33333	0.333333
q11.2f	99.3	-	102.4	3.1	42.8163	3.54839	0.354839
q11.2g	102.4	-	103.3	0.9	38.9806	2.22222	0.222222
q12.1a	103.3	-	104.3	1	35.8207	4	0.4
q12.1b	104.3	-	104.8	0.5	39.2924	4	0.4
q12.2a	104.8	-	105	0.2	44.0595	10	1
q12.2b	105	-	105.2	0.2	39.366	5	0.5
q12.2c	105.2	-	106.7	1.5	43.5397	5.33333	0.533333
q12.3a	106.7	-	108.3	1.6	38.7321	4.375	0.4375
q12.3b	108.3	-	108.8	0.5	41.1446	10	1
q12.3c	108.8	-	109	0.2	39.6065	10	1
q13a	109	-	109.6	0.6	47.9225	5	0.5
q13b	109.6	-	110.1	0.5	43.5091	-	-
q13c	110.1	-	110.9	0.8	45.5605	11.25	1.125
q13d	110.9	-	112.5	1.6	43.1725	0.625	0.0625
q13e	112.5	-	112.9	0.4	40.777	7.5	0.75
q13f	112.9	-	113.6	0.7	43.4923	4.28571	0.428571
q13g	113.6	-	113.8	0.2	48.6055	0	0
q13h	113.8	-	114.2	0.4	42.4435	2.5	0.25
q14.1a	114.2	-	115.3	1.1	39.0967	6.36364	0.636364
q14.1b	115.3	-	118.1	2.8	36.6083	2.85714	0.285714
q14.2a	118.1	-	118.8	0.7	41.3607	1.42857	0.142857
q14.2b	118.8	-	119	0.2	39.827	5	0.5
q14.2c	119	-	120.2	1.2	44.675	5	0.5
q14.2d	120.2	-	120.6	0.4	38.3585	7.5	0.75
q14.2e	120.6	-	121.9	1.3	48.9015	6.15385	0.615385
q14.2f	121.9	-	122.7	0.8	43.2493	2.5	0.25
q14.3a	122.7	-	123.3	0.6	38.3663	3.33333	0.333333
q14.3b	123.3	-	124.5	1.2	35.9169	5.83333	0.583333
q14.3c	124.5	-	125.5	1	38.8724	3	0.3
q14.3d	125.5	-	126.5	1	36.465	11	1.1
q14.3e	126.5	-	127.1	0.6	38.3952	1.66667	0.166667
q21.1	127.1	-	132.4	5.3	44.9663	3.39623	0.339623
q21.2a	132.4	-	132.8	0.4	37.754	10	1
q21.2b	132.8	-	133.3	0.5	42.5324	4	0.4
q21.2c	133.3	-	134.1	0.8	39.2497	2.5	0.25
q21.3a	134.1	-	135.4	1.3	42.2262	2.30769	0.230769
q21.3b	135.4	-	136.3	0.9	38.9786	8.88889	0.888889
q21.3c	136.3	-	137.1	0.8	42.0569	2.5	0.25
q22.1a	137.1	-	138	0.9	38.4858	4.44444	0.444444
q22.1b	138	-	138.2	0.2	36.9355	10	1
q22.1c	138.2	-	138.8	0.6	37.7128	5	0.5
q22.1d	138.8	-	139	0.2	36.777	0	0
q22.1e	139	-	139.4	0.4	38.2938	2.5	0.25
q22.1f	139.4	-	139.6	0.2	37.726	0	0
q22.1g	139.6	-	143.4	3.8	35.3236	6.57895	0.657895
q22.1h	143.4	-	143.6	0.2	37.516	10	1
q22.1i	143.6	-	144.2	0.6	36.096	3.33333	0.333333
q22.2a	144.2	-	144.7	0.5	38.1638	6	0.6
q22.2b	144.7	-	144.9	0.2	36.311	0	0
q22.2c	144.9	-	145.3	0.4	38.33	0	0
q22.3a	145.3	-	147.6	2.3	35.7337	3.91304	0.391304
q22.3b	147.6	-	148.4	0.8	38.3126	3.75	0.375
q22.3c	148.4	-	149.1	0.7	36.2006	7.14286	0.714286
q23.1a	149.1	-	149.7	0.6	41.217	0	0
q23.1b	149.7	-	150.2	0.5	40.0946	2	0.2
q23.2	150.2	-	150.8	0.6	37.4287	3.33333	0.333333
q23.3a	150.8	-	152.6	1.8	38.7866	5	0.5
q23.3b	152.6	-	152.8	0.2	42.2805	0	0
q23.3c	152.8	-	154.2	1.4	38.654	3.57143	0.357143
q24.1a	154.2	-	157	2.8	35.2688	3.92857	0.392857
q24.1b	157	-	157.4	0.4	38.741	2.5	0.25
q24.1c	157.4	-	157.8	0.4	36.0983	10	1
q24.1d	157.8	-	159.3	1.5	38.4391	2.66667	0.266667
q24.2a	159.3	-	159.9	0.6	42.9075	1.66667	0.166667
q24.2b	159.9	-	162	2.1	38.4101	3.33333	0.333333
q24.3a	162	-	162.7	0.7	36.0953	1.42857	0.142857
q24.3b	162.7	-	162.9	0.2	38.72	5	0.5
q24.3c	162.9	-	166.3	3.4	36.0227	5	0.5
q24.3d	166.3	-	166.5	0.2	38.1335	5	0.5
q24.3e	166.5	-	168.3	1.8	35.9848	1.66667	0.166667
q31.1a	168.3	-	171.1	2.8	39.2584	2.85714	0.285714
q31.1b	171.1	-	172.7	1.6	40.4308	4.375	0.4375
q31.1c	172.7	-	173.4	0.7	42.4044	4.28571	0.428571
q31.1d	173.4	-	173.9	0.5	39.8644	8	0.8
q31.1e	173.9	-	174.2	0.3	41.882	3.33333	0.333333
q31.1f	174.2	-	175	0.8	40.0225	1.25	0.125
q31.1g	175	-	175.5	0.5	41.9962	0	0
q31.1h	175.5	-	180.6	5.1	38.8328	3.92157	0.392157
q31.2	180.6	-	182.3	1.7	36.1935	4.11765	0.411765
q31.3a	182.3	-	182.5	0.2	38.9205	0	0
q31.3b	182.5	-	183.2	0.7	36.4936	2.85714	0.285714
q31.3c	183.2	-	184.2	1	37.5939	4	0.4
q32.1a	184.2	-	187.1	2.9	34.7897	3.7931	0.37931
q32.1b	187.1	-	187.7	0.6	37.6507	1.66667	0.166667
q32.1c	187.7	-	190.1	2.4	35.4449	2.5	0.25
q32.2	190.1	-	192.6	2.5	38.7825	2.4	0.24
q32.3	192.6	-	196	3.4	34.5478	4.11765	0.411765
q33.1a	196	-	199	3	38.9129	2.66667	0.266667
q33.1b	199	-	199.8	0.8	35.6971	3.75	0.375
q33.1c	199.8	-	201.3	1.5	39.4344	2	0.2
q33.1d	201.3	-	201.6	0.3	42.4267	6.66667	0.666667
q33.1e	201.6	-	202.5	0.9	40.2381	5.55556	0.555556
q33.1f	202.5	-	203.2	0.7	43.3319	4.28571	0.428571
q33.1g	203.2	-	204.2	1	39.6186	7	0.7
q33.1h	204.2	-	204.4	0.2	41.8765	0	0
q33.1i	204.4	-	205.3	0.9	40.2656	3.33333	0.333333
q33.2a	205.3	-	205.6	0.3	36.59	3.33333	0.333333
q33.2b	205.6	-	206.3	0.7	37.7797	5.71429	0.571429
q33.3a	206.3	-	207	0.7	43.214	2.85714	0.285714
q33.3b	207	-	208.3	1.3	39.8028	3.84615	0.384615
q33.3c	208.3	-	208.9	0.6	42.783	0	0
q34a	208.9	-	209.6	0.7	37.9437	0	0
q34b	209.6	-	210.4	0.8	36.1629	2.5	0.25
q34c	210.4	-	210.7	0.3	37.7617	0	0
q34d	210.7	-	210.9	0.2	36.5835	0	0
q34e	210.9	-	211.2	0.3	38.126	0	0
q34f	211.2	-	213.4	2.2	35.2711	2.72727	0.272727
q34g	213.4	-	213.6	0.2	37.826	5	0.5
q34h	213.6	-	215.2	1.6	35.9258	5	0.5
q34i	215.2	-	216.6	1.4	38.8079	5.71429	0.571429
q35a	216.6	-	218.5	1.9	43.1331	6.31579	0.631579
q35b	218.5	-	218.7	0.2	52.474	0	0
q35c	218.7	-	220.1	1.4	47.4826	0.714286	0.0714286
q35d	220.1	-	220.4	0.3	52.7383	3.33333	0.333333
q35e	220.4	-	220.9	0.5	42.0248	2	0.2
q36.1	220.9	-	224.4	3.5	39.2177	7.42857	0.742857
q36.2	224.4	-	225.4	1	41.3856	2	0.2
q36.3a	225.4	-	228.1	2.7	38.459	4.81481	0.481481
q36.3b	228.1	-	228.6	0.5	41.1724	2	0.2
q36.3c	228.6	-	230.2	1.6	38.3903	9.375	0.9375
q37.1a	230.2	-	230.4	0.2	41.4645	10	1
q37.1b	230.4	-	230.6	0.2	39.3635	5	0.5
q37.1c	230.6	-	231	0.4	42.1965	0	0
q37.1d	231	-	231.2	0.2	40.2755	5	0.5
q37.1e	231.2	-	231.7	0.5	45.1394	6	0.6
q37.1f	231.7	-	232	0.3	42.8893	6.66667	0.666667
q37.1g	232	-	232.3	0.3	48.8253	0	0
q37.1h	232.3	-	232.7	0.4	47.2762	5	0.5
q37.1i	232.7	-	232.9	0.2	39.6605	10	1
q37.1l	232.9	-	233.2	0.3	50.9523	0	0
q37.1m	233.2	-	234.2	1	46.7726	1	0.1
q37.1n	234.2	-	234.4	0.2	38.931	15	1.5
q37.1o	234.4	-	234.8	0.4	43.5898	2.5	0.25
q37.2a	234.8	-	235.6	0.8	44.0326	5	0.5
q37.2b	235.6	-	235.8	0.2	47.654	5	0.5
q37.2c	235.8	-	236.2	0.4	44.6535	5	0.5
q37.2d	236.2	-	237.4	1.2	46.4709	5.83333	0.583333
q37.2e	237.4	-	238.1	0.7	44.0899	7.14286	0.714286
q37.3a	238.1	-	238.4	0.3	49.3823	3.33333	0.333333
q37.3b	238.4	-	238.6	0.2	44.4955	15	1.5
q37.3c	238.6	-	239.3	0.7	48.8144	-	-
q37.3d	239.3	-	239.5	0.2	44.5045	-	-
q37.3e	239.5	-	241	1.5	49.4044	4	0.4
q37.3f	241	-	241.9	0.9	54.4586	3.33333	0.333333
q37.3g	241.9	-	242.2	0.3	46.097	6.66667	0.666667
q37.3h	242.2	-	242.6	0.4	53.0538	-	-
q37.3i	242.6	-	242.9	0.3	44.734	-	-

## Sheet: ch3
Chromosome 3
Isochore band		Position of Isochores (Mb)		Size (Mb)	GC %	Signals/ Mb	Signals/ 100 kb
p26.3a	0	-	0.5	0.5	37.4871	2	0.2
p26.3b	0.5	-	0.8	0.3	35.6363	3.33333	0.333333
p26.3c	0.8	-	1	0.2	37.637	10	1
p26.3d	1	-	2.4	1.4	36.7348	2.85714	0.285714
p26.3e	2.4	-	4.4	2	39.0444	4	0.4
p26.2	4.4	-	5.4	1	42.544	4	0.4
p26.1	5.4	-	8.4	3	38.1878	3.33333	0.333333
p25.3a	8.4	-	9	0.6	43.5768	6.66667	0.666667
p25.3b	9	-	9.2	0.2	46.3505	0	0
p25.3c	9.2	-	9.5	0.3	42.305	3.33333	0.333333
p25.3d	9.5	-	11.2	1.7	47.8613	4.11765	0.411765
p25.3e	11.2	-	12	0.8	44.0081	3.75	0.375
p25.2	12	-	12.4	0.4	40.139	5	0.5
p25.1a	12.4	-	12.7	0.3	43.942	3.33333	0.333333
p25.1b	12.7	-	12.9	0.2	48.9665	0	0
p25.1c	12.9	-	13.9	1	51.866	2	0.2
p25.1d	13.9	-	14.3	0.4	43.2095	7.5	0.75
p25.1e	14.3	-	14.9	0.6	49.1788	0	0
p25.1f	14.9	-	15.6	0.7	43.8261	2.85714	0.285714
p25.1g	15.6	-	15.9	0.3	38.6017	3.33333	0.333333
p25.1h	15.9	-	16.6	0.7	42.5521	2.85714	0.285714
p24.3a	16.6	-	17.3	0.7	39.7279	4.28571	0.428571
p24.3b	17.3	-	17.7	0.4	35.963	12.5	1.25
p24.3c	17.7	-	18.3	0.6	38.9335	0	0
p24.3d	18.3	-	18.6	0.3	36.515	3.33333	0.333333
p24.3e	18.6	-	19.2	0.6	37.1818	1.66667	0.166667
p24.3f	19.2	-	19.5	0.3	35.7517	0	0
p24.3g	19.5	-	20.5	1	38.7517	3	0.3
p24.3h	20.5	-	21.2	0.7	36.4097	4.28571	0.428571
p24.3i	21.2	-	21.8	0.6	37.1205	3.33333	0.333333
p24.3l	21.8	-	22.6	0.8	36.0276	2.5	0.25
p24.2a	22.6	-	23.6	1	38.0747	2	0.2
p24.2b	23.6	-	24	0.4	42.4393	0	0
p24.1	24	-	27.5	3.5	38.4087	4.85714	0.485714
p23	27.5	-	27.7	0.2	42.8645	0	0
p22.3a	27.7	-	28.3	0.6	38.343	3.33333	0.333333
p22.3b	28.3	-	28.5	0.2	35.752	15	1.5
p22.3c	28.5	-	29.4	0.9	37.3323	3.33333	0.333333
p22.3d	29.4	-	30	0.6	36.2198	1.66667	0.166667
p22.3e	30	-	31.7	1.7	38.6125	4.11765	0.411765
p22.2	31.7	-	33.2	1.5	43.1512	2	0.2
p22.1a	33.2	-	33.9	0.7	38.77	1.42857	0.142857
p22.1b	33.9	-	34.1	0.2	41.6675	0	0
p22.1c	34.1	-	34.9	0.8	38.1379	5	0.5
p22.1d	34.9	-	36.1	1.2	36.1283	5.83333	0.583333
p22.1e	36.1	-	36.7	0.6	38.5117	6.66667	0.666667
p21.33a	36.7	-	37	0.3	42.831	0	0
p21.33b	37	-	37.2	0.2	39.638	0	0
p21.33c	37.2	-	38	0.8	43.0109	8.75	0.875
p21.33d	38	-	38.2	0.2	48.8605	0	0
p21.33e	38.2	-	38.8	0.6	44.5025	0	0
p21.33f	38.8	-	39.1	0.3	40.6437	10	1
p21.33g	39.1	-	39.5	0.4	44.7935	5	0.5
p21.32a	39.5	-	40.1	0.6	39.3617	1.66667	0.166667
p21.32b	40.1	-	40.8	0.7	41.9537	5.71429	0.571429
p21.32c	40.8	-	41	0.2	40.7445	10	1
p21.32d	41	-	41.4	0.4	41.7557	0	0
p21.32e	41.4	-	41.9	0.5	38.584	6	0.6
p21.32f	41.9	-	43.4	1.5	44.1911	3.33333	0.333333
p21.32g	43.4	-	43.7	0.3	39.9763	13.3333	1.33333
p21.32h	43.7	-	44.2	0.5	43.3916	4	0.4
p21.32i	44.2	-	44.4	0.2	38.5615	15	1.5
p21.32l	44.4	-	45.9	1.5	43.9873	6.66667	0.666667
p21.31a	45.9	-	46.6	0.7	43.6729	5.71429	0.571429
p21.31b	46.6	-	47.1	0.5	48.2152	4	0.4
p21.31c	47.1	-	47.4	0.3	44.3053	3.33333	0.333333
p21.31d	47.4	-	47.6	0.2	48.664	0	0
p21.31e	47.6	-	48.5	0.9	45.2516	4.44444	0.444444
p21.31f	48.5	-	48.7	0.2	54.534	0	0
p21.31g	48.7	-	49	0.3	45.6073	0	0
p21.31h	49	-	50.1	1.1	49.1121	3.63636	0.363636
p21.31i	50.1	-	50.7	0.6	54.906	0	0
p21.31l	50.7	-	51.2	0.5	38.966	6	0.6
p21.31m	51.2	-	53.3	2.1	47.7637	1.42857	0.142857
p21.2a	53.3	-	53.7	0.4	42.3655	7.5	0.75
p21.2b	53.7	-	53.9	0.2	46.9165	5	0.5
p21.2c	53.9	-	55	1.1	42.3009	3.63636	0.363636
p21.2d	55	-	55.3	0.3	40.246	13.3333	1.33333
p21.2e	55.3	-	55.8	0.5	42.7854	4	0.4
p21.2f	55.8	-	56.7	0.9	39.7188	7.77778	0.777778
p21.2g	56.7	-	57	0.3	42.675	10	1
p21.2h	57	-	57.2	0.2	45.6825	0	0
p21.2i	57.2	-	57.5	0.3	38.9203	6.66667	0.666667
p21.2l	57.5	-	57.7	0.2	41.579	0	0
p21.2m	57.7	-	57.9	0.2	39.471	0	0
p21.1	57.9	-	58.7	0.8	46.0991	3.75	0.375
p14.3a	58.7	-	59.6	0.9	39.2877	5.55556	0.555556
p14.3b	59.6	-	59.8	0.2	41.68	5	0.5
p14.3c	59.8	-	61.5	1.7	38.9143	1.76471	0.176471
p14.3d	61.5	-	61.7	0.2	42.4665	5	0.5
p14.3e	61.7	-	65.8	4.1	39.9672	2.19512	0.219512
p14.2a	65.8	-	66.3	0.5	41.8919	0	0
p14.2b	66.3	-	66.5	0.2	38.7975	-	-
p14.2c	66.5	-	67	0.5	42.5598	4	0.4
p14.1a	67	-	69.3	2.3	38.7576	4.34783	0.434783
p14.1b	69.3	-	69.6	0.3	41.4013	0	0
p14.1c	69.6	-	70.4	0.8	38.8792	6.25	0.625
p14.1d	70.4	-	70.6	0.2	36.5185	0	0
p14.1e	70.6	-	71.2	0.6	38.206	3.33333	0.333333
p13	71.2	-	73.8	2.6	42.7087	6.15385	0.615385
p12.3a	73.8	-	74.8	1	37.7565	3	0.3
p12.3b	74.8	-	75.1	0.3	36.2283	6.66667	0.666667
p12.3c	75.1	-	75.4	0.3	37.2967	13.3333	1.33333
p12.2	75.4	-	75.8	0.4	45.4847	0	0
p12.1a	75.8	-	76	0.2	40.171	0	0
p12.1b	76	-	90	14	35.2919	4.28571	0.428571
p11.2	90	-	90.6	0.6	36.8544	1.66667	0.166667
q11.2a	94.9	-	95.5	0.6	37.6991	-	-
q11.2b	95.5	-	99.1	3.6	35.1818	4.16667	0.416667
q12.1a	99.1	-	100.4	1.3	37.8046	0.769231	0.0769231
q12.1b	100.4	-	100.7	0.3	36.7373	10	1
q12.1c	100.7	-	101.6	0.9	38.8519	2.22222	0.222222
q12.2	101.6	-	102.7	1.1	38.0951	2.72727	0.272727
q12.3a	102.7	-	102.9	0.2	42.3995	0	0
q12.3b	102.9	-	103.5	0.6	38.9005	0	0
q13.11a	103.5	-	103.8	0.3	35.9717	3.33333	0.333333
q13.11b	103.8	-	104	0.2	37.3105	5	0.5
q13.11c	104	-	108.1	4.1	35.535	4.39024	0.439024
q13.12a	108.1	-	108.8	0.7	38.1116	0	0
q13.12b	108.8	-	109	0.2	36.684	0	0
q13.12c	109	-	109.7	0.7	39.5467	1.42857	0.142857
q13.12d	109.7	-	109.9	0.2	35.8365	5	0.5
q13.12e	109.9	-	111	1.1	38.9183	0.909091	0.0909091
q13.13	111	-	112.1	1.1	35.9049	3.63636	0.363636
q13.2a	112.1	-	114.3	2.2	38.4593	4.54545	0.454545
q13.2b	114.3	-	114.5	0.2	43.4365	0	0
q13.2c	114.5	-	115.7	1.2	39.5252	2.5	0.25
q13.31a	115.7	-	116.4	0.7	35.5964	2.85714	0.285714
q13.31b	116.4	-	118.4	2	37.5832	4.5	0.45
q13.31c	118.4	-	118.8	0.4	36.7375	0	0
q13.31d	118.8	-	119	0.2	37.526	5	0.5
q13.31e	119	-	119.7	0.7	36.1219	5.71429	0.571429
q13.32a	119.7	-	120.4	0.7	39.1144	1.42857	0.142857
q13.32b	120.4	-	120.9	0.5	42.0942	4	0.4
q13.33a	120.9	-	121.3	0.4	38.5087	7.5	0.75
q13.33b	121.3	-	121.7	0.4	41.8265	5	0.5
q13.33c	121.7	-	122.7	1	37.7892	2	0.2
q13.33d	122.7	-	122.9	0.2	41.655	5	0.5
q13.33e	122.9	-	124.1	1.2	39.6463	3.33333	0.333333
q21.1	124.1	-	125	0.9	46.3449	4.44444	0.444444
q21.2a	125	-	126.4	1.4	43.2786	6.42857	0.642857
q21.2b	126.4	-	126.8	0.4	39.8612	5	0.5
q21.3a	126.8	-	128.1	1.3	46.2213	3.07692	0.307692
q21.3b	128.1	-	128.3	0.2	54.2195	0	0
q21.3c	128.3	-	129	0.7	48.5434	2.85714	0.285714
q21.3d	129	-	129.5	0.5	44.0646	10	1
q21.3e	129.5	-	130.9	1.4	49.1271	0.714286	0.0714286
q21.3f	130.9	-	131.1	0.2	39.3675	10	1
q21.3g	131.1	-	131.4	0.3	47.1793	0	0
q22.1	131.4	-	134.5	3.1	38.8638	4.19355	0.419355
q22.2a	134.5	-	135	0.5	42.6524	4	0.4
q22.2b	135	-	135.3	0.3	46.7283	0	0
q22.2c	135.3	-	135.5	0.2	39.8715	5	0.5
q22.2d	135.5	-	135.9	0.4	44.415	10	1
q22.2e	135.9	-	136.6	0.7	43.7346	2.85714	0.285714
q22.3a	136.6	-	139.2	2.6	40.1998	2.30769	0.230769
q22.3b	139.2	-	139.5	0.3	41.3833	3.33333	0.333333
q22.3c	139.5	-	139.7	0.2	46.473	5	0.5
q22.3d	139.7	-	140	0.3	39.9717	6.66667	0.666667
q23a	140	-	143.2	3.2	42.3558	4.6875	0.46875
q23b	143.2	-	144.1	0.9	38.5886	4.44444	0.444444
q23c	144.1	-	144.5	0.4	41.3965	2.5	0.25
q24a	144.5	-	145.4	0.9	38.5059	4.44444	0.444444
q24b	145.4	-	149.9	4.5	35.6808	4.88889	0.488889
q25.1a	149.9	-	151.9	2	39.0885	3.5	0.35
q25.1b	151.9	-	152.3	0.4	42.0285	0	0
q25.2a	152.3	-	152.9	0.6	38.2573	6.66667	0.666667
q25.2b	152.9	-	153.7	0.8	36.237	2.5	0.25
q25.2c	153.7	-	155.6	1.9	37.8067	3.68421	0.368421
q25.2d	155.6	-	156.1	0.5	36.4442	4	0.4
q25.31a	156.1	-	156.9	0.8	38.6412	3.75	0.375
q25.31b	156.9	-	157.1	0.2	41.1035	0	0
q25.31c	157.1	-	158.9	1.8	39.4419	5.55556	0.555556
q25.32a	158.9	-	159.3	0.4	38.2075	0	0
q25.32b	159.3	-	159.7	0.4	35.6475	5	0.5
q25.32c	159.7	-	159.9	0.2	37.7165	5	0.5
q25.33	159.9	-	162.8	2.9	39.2193	3.44828	0.344828
q26.1a	162.8	-	169.2	6.4	35.1132	3.125	0.3125
q26.1b	169.2	-	169.5	0.3	37.8183	3.33333	0.333333
q26.1c	169.5	-	170.6	1.1	36.1078	7.27273	0.727273
q26.2a	170.6	-	171.5	0.9	39.7576	0	0
q26.2b	171.5	-	171.9	0.4	42.1025	0	0
q26.2c	171.9	-	174.5	2.6	39.228	5.38462	0.538462
q26.31a	174.5	-	177.7	3.2	35.4699	4.0625	0.40625
q26.31b	177.7	-	178	0.3	37.4977	0	0
q26.32a	178	-	178.4	0.4	39.1172	5	0.5
q26.32b	178.4	-	178.7	0.3	42.5983	0	0
q26.32c	178.7	-	179.1	0.4	39.7707	0	0
q26.33a	179.1	-	179.6	0.5	36.1564	10	1
q26.33b	179.6	-	180.8	1.2	38.8352	1.66667	0.166667
q26.33c	180.8	-	181	0.2	42.219	0	0
q26.33d	181	-	181.5	0.5	37.8624	12	1.2
q26.33e	181.5	-	181.7	0.2	36.7225	0	0
q26.33f	181.7	-	182.5	0.8	37.7324	1.25	0.125
q26.33g	182.5	-	182.8	0.3	36.552	10	1
q26.33h	182.8	-	183.1	0.3	40.425	10	1
q26.33i	183.1	-	183.9	0.8	38.2511	5	0.5
q27.1a	183.9	-	185.3	1.4	42.5037	3.57143	0.357143
q27.1b	185.3	-	186	0.7	49.5446	0	0
q27.2	186	-	186.6	0.6	39.8293	5	0.5
q27.3a	186.6	-	188.6	2	43.181	7	0.7
q27.3b	188.6	-	188.8	0.2	39.454	15	1.5
q27.3c	188.8	-	189.5	0.7	42.0946	0	0
q28a	189.5	-	191.8	2.3	38.1928	2.17391	0.217391
q28b	191.8	-	193.6	1.8	36.7325	4.44444	0.444444
q28c	193.6	-	194	0.4	38.1932	5	0.5
q28d	194	-	194.2	0.2	41.8925	5	0.5
q28e	194.2	-	194.9	0.7	38.6917	12.8571	1.28571
q29a	194.9	-	195.2	0.3	44.372	-	-
q29b	195.2	-	196.4	1.2	46.7466	-	-
q29c	196.4	-	196.8	0.4	41.9114	-	-
q29d	196.8	-	198.6	1.8	45.4459	-	-
q29e	198.6	-	198.9	0.3	48.3517	0	0
q29f	198.9	-	199.5	0.6	42.9258	-	-

## Sheet: ch4
Chromosome 4
Isochore band		Position of Isochores (Mb)		Size (Mb)	GC %	Signals/ Mb	Signals/ 100 kb
p16.3a	0	-	0.5	0.5	41.0244	8	0.8
p16.3b	0.5	-	4.3	3.8	51.9339	2.10526	0.210526
p16.2	4.3	-	5.8	1.5	44.5713	4	0.4
p16.1a	5.8	-	9	3.2	51.0957	1.875	0.1875
p16.1b	9	-	10.3	1.3	44.832	5.38462	0.538462
p15.33a	10.3	-	11.6	1.3	39.3462	7.69231	0.769231
p15.33b	11.6	-	12	0.4	36.5215	2.5	0.25
p15.33c	12	-	15.4	3.4	39.0445	6.17647	0.617647
p15.32a	15.4	-	15.8	0.4	42.4323	10	1
p15.32b	15.8	-	17	1.2	40.2771	2.5	0.25
p15.32c	17	-	17.5	0.5	43.032	2	0.2
p15.31a	17.5	-	18.8	1.3	37.3292	2.30769	0.230769
p15.31b	18.8	-	20.3	1.5	36.2711	5.33333	0.533333
p15.31c	20.3	-	22.9	2.6	38.0639	2.69231	0.269231
p15.31d	22.9	-	23.2	0.3	36.224	6.66667	0.666667
p15.2	23.2	-	27.1	3.9	41.1246	4.61538	0.461538
p15.1	27.1	-	37.2	10.1	35.2239	4.05941	0.405941
p14a	37.2	-	38.8	1.6	41.8918	4.375	0.4375
p14b	38.8	-	39.2	0.4	39.013	10	1
p14c	39.2	-	42.2	3	41.8827	1.33333	0.133333
p13a	42.2	-	43	0.8	37.975	6.25	0.625
p13b	43	-	47.2	4.2	35.7408	2.61905	0.261905
p12a	47.2	-	49	1.8	38.8549	5	0.5
p12b	49	-	49.6	0.6	43.5457	-	-
q12a	52.5	-	53.3	0.8	40.1342	6.25	0.625
q12b	53.3	-	53.7	0.4	42.211	0	0
q12c	53.7	-	54.8	1.1	39.7871	0.909091	0.0909091
q12d	54.8	-	55.1	0.3	43.157	3.33333	0.333333
q12e	55.1	-	57.3	2.2	39.8602	5	0.5
q12f	57.3	-	58	0.7	43.1176	1.42857	0.142857
q12g	58	-	58.5	0.5	38.634	8	0.8
q13.1	58.5	-	67.9	9.4	34.9814	3.08511	0.308511
q13.2a	67.9	-	68.7	0.8	37.4432	1.25	0.125
q13.2b	68.7	-	69	0.3	36.6707	-	-
q13.2c	69	-	69.6	0.6	37.6094	-	-
q13.3a	69.6	-	71.4	1.8	35.4213	2.77778	0.277778
q13.3b	71.4	-	72	0.6	38.2126	0	0
q13.3c	72	-	72.2	0.2	41.5435	5	0.5
q13.3d	72.2	-	73	0.8	38.0333	7.5	0.75
q13.3e	73	-	73.8	0.8	36.2443	1.25	0.125
q13.3f	73.8	-	75.4	1.6	37.6373	2.5	0.25
q13.3g	75.4	-	75.9	0.5	36.6736	-	-
q13.3h	75.9	-	76.9	1	38.9661	2	0.2
q21.1a	76.9	-	77.3	0.4	41.0187	0	0
q21.1b	77.3	-	77.8	0.5	40.0456	2	0.2
q21.1c	77.8	-	78.2	0.4	41.6872	10	1
q21.1d	78.2	-	78.4	0.2	40.6055	5	0.5
q21.1e	78.4	-	78.8	0.4	42.5793	0	0
q21.21a	78.8	-	80.6	1.8	38.5451	3.88889	0.388889
q21.21b	80.6	-	81.4	0.8	35.7415	5	0.5
q21.21c	81.4	-	81.7	0.3	38.2623	3.33333	0.333333
q21.21d	81.7	-	82.3	0.6	35.6008	6.66667	0.666667
q21.21e	82.3	-	83.6	1.3	38.8062	6.15385	0.615385
q21.22a	83.6	-	84.1	0.5	42.7388	6	0.6
q21.22b	84.1	-	84.3	0.2	39.025	10	1
q21.22c	84.3	-	84.7	0.4	41.7112	5	0.5
q21.23	84.7	-	88.1	3.4	37.6694	2.35294	0.235294
q21.3a	88.1	-	88.3	0.2	42.2335	0	0
q21.3b	88.3	-	89.4	1.1	39.4295	5.45455	0.545455
q21.3c	89.4	-	89.6	0.2	41.5925	5	0.5
q21.3d	89.6	-	90.9	1.3	38.6465	3.84615	0.384615
q22.1	90.9	-	95	4.1	35.1928	3.41463	0.341463
q22.2	95	-	96.6	1.6	37.543	4.375	0.4375
q22.3	96.6	-	99.7	3.1	35.8418	3.54839	0.354839
q23a	99.7	-	99.9	0.2	41.7865	0	0
q23b	99.9	-	101.6	1.7	38.7771	1.76471	0.176471
q24a	101.6	-	102.1	0.5	36.0576	0	0
q24b	102.1	-	102.3	0.2	37.4975	5	0.5
q24c	102.3	-	102.8	0.5	36.3062	4	0.4
q24d	102.8	-	103	0.2	37.1055	0	0
q24e	103	-	103.4	0.4	35.6343	5	0.5
q24f	103.4	-	104.8	1.4	38.0503	4.28571	0.428571
q24g	104.8	-	106.2	1.4	35.6151	5	0.5
q24h	106.2	-	106.8	0.6	37.2212	1.66667	0.166667
q24i	106.8	-	107.1	0.3	36.089	10	1
q24l	107.1	-	107.4	0.3	38.177	0	0
q24m	107.4	-	107.7	0.3	35.385	3.33333	0.333333
q24n	107.7	-	107.9	0.2	37.5615	0	0
q24o	107.9	-	108.6	0.7	35.8216	2.85714	0.285714
q25a	108.6	-	110.1	1.5	39.4789	1.33333	0.133333
q25b	110.1	-	110.5	0.4	37.0222	0	0
q25c	110.5	-	112	1.5	39.6398	4	0.4
q25d	112	-	113.2	1.2	35.6403	1.66667	0.166667
q25e	113.2	-	114.3	1.1	39.0746	5.45455	0.545455
q26a	114.3	-	119.6	5.3	35.3098	5.09434	0.509434
q26b	119.6	-	121.1	1.5	38.5387	2	0.2
q26c	121.1	-	122	0.9	36.304	7.77778	0.777778
q27a	122	-	123.4	1.4	38.0813	1.42857	0.142857
q27b	123.4	-	123.8	0.4	35.8995	0	0
q27c	123.8	-	125.1	1.3	38.6682	3.07692	0.307692
q28.1	125.1	-	128.6	3.5	35.6671	2.28571	0.228571
q28.2a	128.6	-	129.3	0.7	37.9134	2.85714	0.285714
q28.2b	129.3	-	130.7	1.4	39.3388	3.57143	0.357143
q28.3	130.7	-	140.1	9.4	35.1168	3.40426	0.340426
q31.1a	140.1	-	141.2	1.1	41.8369	2.72727	0.272727
q31.1b	141.2	-	142	0.8	40.1391	2.5	0.25
q31.1c	142	-	142.7	0.7	38.8527	10	1
q31.21a	142.7	-	144.1	1.4	36.5609	5.71429	0.571429
q31.21b	144.1	-	147	2.9	38.0772	2.75862	0.275862
q31.22a	147	-	147.2	0.2	41.2435	0	0
q31.22b	147.2	-	149.5	2.3	38.971	1.73913	0.173913
q31.23a	149.5	-	150.5	1	37.5358	7	0.7
q31.23b	150.5	-	151.2	0.7	35.8701	8.57143	0.857143
q31.23c	151.2	-	151.6	0.4	39.3548	2.5	0.25
q31.23d	151.6	-	152.3	0.7	36.2129	7.14286	0.714286
q31.3a	152.3	-	152.7	0.4	41.5142	2.5	0.25
q31.3b	152.7	-	152.9	0.2	39.0555	0	0
q31.3c	152.9	-	153.6	0.7	42.5089	7.14286	0.714286
q31.3d	153.6	-	153.8	0.2	35.1065	10	1
q31.3e	153.8	-	154	0.2	41.852	5	0.5
q31.3f	154	-	154.2	0.2	38.648	5	0.5
q31.3g	154.2	-	155.1	0.9	42.1906	4.44444	0.444444
q32.1a	155.1	-	156.4	1.3	38.5969	5.38462	0.538462
q32.1b	156.4	-	156.6	0.2	35.8555	5	0.5
q32.1c	156.6	-	157.3	0.7	37.2766	4.28571	0.428571
q32.1d	157.3	-	159.4	2.1	35.7848	2.85714	0.285714
q32.2	159.4	-	161	1.6	38.7754	2.5	0.25
q32.3a	161	-	164.3	3.3	35.08	4.24242	0.424242
q32.3b	164.3	-	164.8	0.5	37.6528	2	0.2
q32.3c	164.8	-	165.8	1	35.6974	3	0.3
q32.3d	165.8	-	166.2	0.4	38.9487	2.5	0.25
q32.3e	166.2	-	166.4	0.2	43.451	0	0
q32.3f	166.4	-	167.2	0.8	38.1125	2.5	0.25
q32.3g	167.2	-	169.6	2.4	35.4363	3.75	0.375
q33a	169.6	-	171.1	1.5	39.267	4.66667	0.466667
q33b	171.1	-	171.4	0.3	41.6963	6.66667	0.666667
q33c	171.4	-	171.7	0.3	38.415	0	0
q34.1	171.7	-	174.1	2.4	35.4933	2.91667	0.291667
q34.2	174.1	-	175.1	1	39.4102	6	0.6
q34.3a	175.1	-	178.5	3.4	36.3458	5.29412	0.529412
q34.3b	178.5	-	178.9	0.4	38.5727	5	0.5
q34.3c	178.9	-	181.8	2.9	35.481	4.82759	0.482759
q34.3d	181.8	-	182.2	0.4	37.148	0	0
q34.3e	182.2	-	182.4	0.2	36.415	5	0.5
q34.3f	182.4	-	184	1.6	38.5131	5	0.5
q35.1a	184	-	184.4	0.4	43.6142	0	0
q35.1b	184.4	-	184.6	0.2	39.067	5	0.5
q35.1c	184.6	-	186.6	2	43.4183	7	0.7
q35.1d	186.6	-	186.8	0.2	40.075	10	1
q35.1e	186.8	-	187.1	0.3	40.586	3.33333	0.333333
q35.1f	187.1	-	187.3	0.2	40.4495	5	0.5
q35.1g	187.3	-	188.3	1	41.8649	4	0.4
q35.2a	188.3	-	189.2	0.9	38.7244	7.77778	0.777778
q35.2b	189.2	-	189.6	0.4	42.822	5	0.5
q35.2c	189.6	-	190.7	1.1	38.8304	7.27273	0.727273
q35.2d	190.7	-	191.4	0.7	42.8647	-	-

## Sheet: ch5
Chromosome 5
Isochore band		Position of Isochores (Mb)		Size (Mb)	GC %	Signals/ Mb	Signals/ 100 kb
p15.33a	0	-	0.4	0.4	48.0176	5	0.5
p15.33b	0.4	-	0.7	0.3	54.9593	0	0
p15.33c	0.7	-	0.9	0.2	51.562	0	0
p15.33d	0.9	-	1.6	0.7	55.2594	0	0
p15.33e	1.6	-	2.8	1.2	47.6101	5	0.5
p15.32a	2.8	-	4.3	1.5	43.4903	12	1.2
p15.32b	4.3	-	4.9	0.6	38.8367	13.3333	1.33333
p15.32c	4.9	-	6.4	1.5	42.1575	8.66667	0.866667
p15.32d	6.4	-	6.6	0.2	46.559	5	0.5
p15.32e	6.6	-	7	0.4	44.4315	2.5	0.25
p15.32f	7	-	9.9	2.9	39.7431	4.13793	0.413793
p15.31a	9.9	-	10.5	0.6	42.349	1.66667	0.166667
p15.31b	10.5	-	10.8	0.3	47.638	0	0
p15.31c	10.8	-	11.3	0.5	41.9568	0	0
p15.2a	11.3	-	12	0.7	38.523	4.28571	0.428571
p15.2b	12	-	13.4	1.4	35.6799	3.57143	0.357143
p15.2c	13.4	-	14	0.6	39.0303	5	0.5
p15.1a	14	-	15.1	1.1	43.0391	4.54545	0.454545
p15.1b	15.1	-	16.4	1.3	39.261	3.84615	0.384615
p15.1c	16.4	-	17.7	1.3	43.1923	2.30769	0.230769
p14.3	17.7	-	22.6	4.9	35.4935	3.26531	0.326531
p14.2	22.6	-	23.2	0.6	35.3643	1.66667	0.166667
p14.1	23.2	-	31.6	8.4	35.2766	4.52381	0.452381
p13.3	31.6	-	32.8	1.2	43.7461	0.833333	0.0833333
p13.2a	32.8	-	33.5	0.7	38.5803	0	0
p13.2b	33.5	-	34.1	0.6	40.8998	3.33333	0.333333
p13.2c	34.1	-	34.5	0.4	37.0928	12.5	1.25
p13.2d	34.5	-	35.2	0.7	41.655	2.85714	0.285714
p13.2e	35.2	-	36.9	1.7	39.1832	3.52941	0.352941
p13.2f	36.9	-	37.1	0.2	35.22	10	1
p13.2g	37.1	-	37.3	0.2	39.3265	15	1.5
p13.1a	37.3	-	37.5	0.2	41.6605	5	0.5
p13.1b	37.5	-	37.8	0.3	38.537	13.3333	1.33333
p13.1c	37.8	-	38	0.2	42.8735	10	1
p13.1d	38	-	38.2	0.2	40.317	5	0.5
p13.1e	38.2	-	38.9	0.7	41.5764	1.42857	0.142857
p13.1f	38.9	-	39.7	0.8	37.887	2.5	0.25
p13.1g	39.7	-	40.1	0.4	36.4132	7.5	0.75
p13.1h	40.1	-	42.9	2.8	37.9119	2.14286	0.214286
p13.1i	42.9	-	43.4	0.5	42.8626	4	0.4
p12a	43.4	-	44.2	0.8	38.4831	1.25	0.125
p12b	44.2	-	46.5	2.3	36.1127	2.17391	0.217391
q11.1a	49.4	-	50.8	1.4	37.0734	3.57143	0.357143
q11.1b	50.8	-	52	1.2	34.9516	4.16667	0.416667
q11.1c	52	-	53.8	1.8	38.5533	1.11111	0.111111
q11.2	53.8	-	56.7	2.9	40.8116	3.10345	0.310345
q12.1a	56.7	-	58.8	2.1	38.2415	3.80952	0.380952
q12.1b	58.8	-	59.1	0.3	36.6173	6.66667	0.666667
q12.1c	59.1	-	59.3	0.2	37.8785	5	0.5
q12.1d	59.3	-	59.6	0.3	36.4813	0	0
q12.1e	59.6	-	60.2	0.6	39.0578	1.66667	0.166667
q12.1f	60.2	-	60.4	0.2	36.5	0	0
q12.1g	60.4	-	60.9	0.5	39.1302	10	1
q12.2a	60.9	-	61.1	0.2	42.994	5	0.5
q12.2b	61.1	-	62.1	1	40.1571	8	0.8
q12.3a	62.1	-	62.5	0.4	38.0995	0	0
q12.3b	62.5	-	63.3	0.8	36.1253	6.25	0.625
q12.3c	63.3	-	63.6	0.3	37.8267	0	0
q12.3d	63.6	-	63.8	0.2	35.78	0	0
q12.3e	63.8	-	64.1	0.3	38.9127	3.33333	0.333333
q12.3f	64.1	-	64.3	0.2	35.338	5	0.5
q12.3g	64.3	-	64.5	0.2	39.964	10	1
q12.3h	64.5	-	64.8	0.3	35.6813	0	0
q12.3i	64.8	-	66.7	1.9	39.3416	1.05263	0.105263
q12.3l	66.7	-	66.9	0.2	36.6365	0	0
q12.3m	66.9	-	68.2	1.3	39.5376	3.84615	0.384615
q13.1	68.2	-	69	0.8	42.1803	1.25	0.125
q13.2a	69	-	69.2	0.2	35.5335	10	1
q13.2b	69.2	-	69.9	0.7	38.987	5.71429	0.571429
q13.2c	69.9	-	70.1	0.2	35.5505	5	0.5
q13.2d	70.1	-	70.9	0.8	38.9971	2.5	0.25
q13.3a	70.9	-	72	1.1	41.1191	5.45455	0.545455
q13.3b	72	-	72.4	0.4	38.4215	5	0.5
q13.3c	72.4	-	72.9	0.5	42.5918	6	0.6
q13.3d	72.9	-	73.4	0.5	39.6976	2	0.2
q13.3e	73.4	-	74	0.6	41.5353	3.33333	0.333333
q13.3f	74	-	74.2	0.2	38.9205	0	0
q13.3g	74.2	-	74.4	0.2	41.4085	20	2
q14.1	74.4	-	75.5	1.1	38.6601	6.36364	0.636364
q14.2a	75.5	-	76.7	1.2	41.9212	5	0.5
q14.2b	76.7	-	77.1	0.4	38.8327	7.5	0.75
q14.2c	77.1	-	77.8	0.7	38.8419	8.57143	0.857143
q14.2d	77.8	-	78.2	0.4	42.6463	5	0.5
q14.2e	78.2	-	79.1	0.9	39.9059	4.44444	0.444444
q14.2f	79.1	-	80.8	1.7	40.9502	0.588235	0.0588235
q14.3a	80.8	-	81	0.2	35.6735	5	0.5
q14.3b	81	-	82.4	1.4	38.7593	2.85714	0.285714
q14.3c	82.4	-	82.7	0.3	35.4413	13.3333	1.33333
q14.3d	82.7	-	83.1	0.4	37.3927	5	0.5
q14.3e	83.1	-	86.3	3.2	35.0331	3.4375	0.34375
q14.3f	86.3	-	86.6	0.3	37.593	0	0
q14.3g	86.6	-	89.4	2.8	36.3203	3.21429	0.321429
q14.3h	89.4	-	90.4	1	37.0764	1	0.1
q14.3i	90.4	-	90.8	0.4	39.5562	2.5	0.25
q14.3l	90.8	-	92.5	1.7	35.2319	5.29412	0.529412
q15a	92.5	-	93	0.5	38.699	0	0
q15b	93	-	93.4	0.4	36.0905	7.5	0.75
q15c	93.4	-	97.1	3.7	37.9567	2.7027	0.27027
q15d	97.1	-	97.7	0.6	36.2782	-	-
q15e	97.7	-	98.4	0.7	37.7959	1.42857	0.142857
q21.1	98.4	-	102	3.6	35.6508	1.11111	0.111111
q21.2	102	-	103.2	1.2	36.8419	4.16667	0.416667
q21.3a	103.2	-	106.6	3.4	34.7028	6.17647	0.617647
q21.3b	106.6	-	107.3	0.7	38.5544	4.28571	0.428571
q21.3c	107.3	-	107.7	0.4	35.5045	5	0.5
q21.3d	107.7	-	108.2	0.5	38.9618	4	0.4
q21.3e	108.2	-	108.5	0.3	34.796	6.66667	0.666667
q22.1	108.5	-	109.5	1	38.5389	4	0.4
q22.2a	109.5	-	109.8	0.3	37.3117	3.33333	0.333333
q22.2b	109.8	-	110.2	0.4	35.5478	5	0.5
q22.2c	110.2	-	111.5	1.3	37.8905	3.07692	0.307692
q22.3a	111.5	-	113.1	1.6	40.1089	4.375	0.4375
q22.3b	113.1	-	114.4	1.3	38.0482	3.84615	0.384615
q22.3c	114.4	-	116.3	1.9	39.0067	4.73684	0.473684
q23.1a	116.3	-	117.8	1.5	35.9555	4.66667	0.466667
q23.1b	117.8	-	119.2	1.4	38.4249	1.42857	0.142857
q23.1c	119.2	-	121.4	2.2	35.5113	3.63636	0.363636
q23.2a	121.4	-	124.8	3.4	38.5795	4.70588	0.470588
q23.2b	124.8	-	125.4	0.6	36.2665	5	0.5
q23.2c	125.4	-	125.8	0.4	38.0135	5	0.5
q23.2d	125.8	-	126.3	0.5	42.8748	0	0
q23.3a	126.3	-	127.7	1.4	38.5914	0.714286	0.0714286
q23.3b	127.7	-	127.9	0.2	36.4755	0	0
q23.3c	127.9	-	128.1	0.2	38.0455	0	0
q23.3d	128.1	-	128.3	0.2	36.569	5	0.5
q23.3e	128.3	-	128.5	0.2	37.288	15	1.5
q23.3f	128.5	-	130.2	1.7	36.1421	2.94118	0.294118
q23.3g	130.2	-	131.3	1.1	38.7992	2.72727	0.272727
q31.1a	131.3	-	133.8	2.5	45.1533	2	0.2
q31.1b	133.8	-	134	0.2	48.709	0	0
q31.1c	134	-	134.4	0.4	43.581	7.5	0.75
q31.1d	134.4	-	134.6	0.2	48.8585	0	0
q31.1e	134.6	-	134.8	0.2	44.394	10	1
q31.1f	134.8	-	135	0.2	47.3675	5	0.5
q31.1g	135	-	135.7	0.7	43.3449	5.71429	0.571429
q31.2	135.7	-	136.4	0.7	39.5059	5.71429	0.571429
q31.3a	136.4	-	137.1	0.7	43.0567	0	0
q31.3b	137.1	-	137.4	0.3	39.2483	6.66667	0.666667
q31.3c	137.4	-	138.7	1.3	44.6742	2.30769	0.230769
q31.3d	138.7	-	139	0.3	46.9742	-	-
q31.3e	139	-	139.3	0.3	52.5237	0	0
q31.3f	139.3	-	140.1	0.8	43.1916	6.25	0.625
q31.3g	140.1	-	140.6	0.5	39.7034	6	0.6
q31.3h	140.6	-	141	0.4	43.444	2.5	0.25
q31.3i	141	-	141.3	0.3	50.0667	0	0
q31.3l	141.3	-	142.6	1.3	43.7512	3.07692	0.307692
q32a	142.6	-	144	1.4	38.4703	2.14286	0.214286
q32b	144	-	144.5	0.5	36.2454	0	0
q32c	144.5	-	145.3	0.8	38.4539	5	0.5
q33.1a	145.3	-	146	0.7	40.7924	4.28571	0.428571
q33.1b	146	-	147.3	1.3	39.1025	0.769231	0.0769231
q33.1c	147.3	-	147.6	0.3	36.202	3.33333	0.333333
q33.1d	147.6	-	148.2	0.6	38.3937	5	0.5
q33.1e	148.2	-	148.6	0.4	42.4528	2.5	0.25
q33.1f	148.6	-	148.8	0.2	47.825	0	0
q33.1g	148.8	-	149.4	0.6	44.816	6.66667	0.666667
q33.1h	149.4	-	150	0.6	51.0728	0	0
q33.1i	150	-	151.3	1.3	43.596	4.61538	0.461538
q33.2a	151.3	-	152.8	1.5	38.5704	2	0.2
q33.2b	152.8	-	153.2	0.4	41.2118	0	0
q33.2c	153.2	-	153.4	0.2	40.184	0	0
q33.2d	153.4	-	154.7	1.3	43.6956	0.769231	0.0769231
q33.2e	154.7	-	156.3	1.6	38.7304	2.5	0.25
q33.3a	156.3	-	157.9	1.6	42.0976	1.875	0.1875
q33.3b	157.9	-	158.7	0.8	39.9886	6.25	0.625
q33.3c	158.7	-	160	1.3	43.003	3.07692	0.307692
q34a	160	-	160.7	0.7	38.856	7.14286	0.714286
q34b	160.7	-	162.5	1.8	36.0107	6.66667	0.666667
q34c	162.5	-	163.2	0.7	38.357	1.42857	0.142857
q34d	163.2	-	165.6	2.4	36.0643	3.33333	0.333333
q34e	165.6	-	166.7	1.1	38.0845	1.81818	0.181818
q34f	166.7	-	166.9	0.2	36.898	10	1
q34g	166.9	-	167.2	0.3	39.2433	0	0
q35.1a	167.2	-	167.6	0.4	42.697	12.5	1.25
q35.1b	167.6	-	168.7	1.1	44.7086	0	0
q35.1c	168.7	-	169	0.3	39.47	10	1
q35.1d	169	-	169.7	0.7	43.8334	5.71429	0.571429
q35.1e	169.7	-	170	0.3	47.3023	3.33333	0.333333
q35.1f	170	-	170.2	0.2	44.3705	0	0
q35.1g	170.2	-	170.6	0.4	37.096	5	0.5
q35.1h	170.6	-	171.7	1.1	45.2248	3.63636	0.363636
q35.1i	171.7	-	172.3	0.6	49.0132	0	0
q35.1l	172.3	-	172.5	0.2	43.8065	0	0
q35.1m	172.5	-	172.7	0.2	47.6735	0	0
q35.1n	172.7	-	172.9	0.2	44.274	10	1
q35.1o	172.9	-	173.2	0.3	46.8337	6.66667	0.666667
q35.2	173.2	-	175	1.8	43.1784	3.88889	0.388889
q35.3a	175	-	175.3	0.3	48.014	3.33333	0.333333
q35.3b	175.3	-	175.7	0.4	44.177	7.5	0.75
q35.3c	175.7	-	175.9	0.2	47.4745	5	0.5
q35.3d	175.9	-	176.1	0.2	53.901	5	0.5
q35.3e	176.1	-	176.7	0.6	47.5905	10	1
q35.3f	176.7	-	177	0.3	52.8367	0	0
q35.3g	177	-	177.3	0.3	44.0023	13.3333	1.33333
q35.3h	177.3	-	178.2	0.9	48.6122	2.22222	0.222222
q35.3i	178.2	-	178.5	0.3	45.1447	3.33333	0.333333
q35.3l	178.5	-	178.7	0.2	53.327	0	0
q35.1m	178.7	-	180	1.3	48.7255	3.84615	0.384615
q35.3n	180	-	180.4	0.4	43.1345	-	-
q35.3o	180.4	-	180.7	0.3	48.0007	-	-
q35.3p	180.7	-	180.9	0.2	43.1	-	-

## Sheet: ch6
Chromosome 6
Isochore band		Position of Isochores (Mb)		Size (Mb)	GC %	Signals/ Mb	Signals/ 100 kb
p25.3	0	-	1.7	1.7	43.9916	5.88235	0.588235
p25.2	1.7	-	2.1	0.4	39.3008	15	1.5
p25.1a	2.1	-	3.1	1	43.4277	1	0.1
p25.1b	3.1	-	3.9	0.8	46.0213	5	0.5
p25.1c	3.9	-	4.1	0.2	40.321	0	0
p25.1d	4.1	-	5.2	1.1	42.9547	4.54545	0.454545
p25.1e	5.2	-	5.5	0.3	40.2443	6.66667	0.666667
p25.1f	5.5	-	8.1	2.6	43.2048	3.07692	0.307692
p24.3	8.1	-	10.2	2.1	37.669	3.33333	0.333333
p24.2	10.2	-	11.5	1.3	42.4408	0.769231	0.0769231
p24.1	11.5	-	13	1.5	39.9833	2.66667	0.266667
p23	13	-	18.5	5.5	42.4337	3.45455	0.345455
p22.3a	18.5	-	19.9	1.4	38.1716	5	0.5
p22.3b	19.9	-	20.1	0.2	40.0385	0	0
p22.3c	20.1	-	20.6	0.5	42.288	2	0.2
p22.3d	20.6	-	21.3	0.7	38.0379	5.71429	0.571429
p22.3e	21.3	-	22.1	0.8	42.4361	5	0.5
p22.3f	22.1	-	24.5	2.4	37.6658	3.33333	0.333333
p22.2a	24.5	-	24.7	0.2	42.7235	5	0.5
p22.2b	24.7	-	24.9	0.2	40.93	0	0
p22.2c	24.9	-	25.2	0.3	41.583	3.33333	0.333333
p22.2d	25.2	-	26.1	0.9	39.3647	8.88889	0.888889
p22.2e	26.1	-	26.7	0.6	42.7502	0	0
p22.1a	26.7	-	27.2	0.5	38.9938	8	0.8
p22.1b	27.2	-	27.4	0.2	42.432	0	0
p22.1c	27.4	-	27.6	0.2	40.3585	0	0
p22.1d	27.6	-	28	0.4	42.374	2.5	0.25
p22.1e	28	-	28.7	0.7	39.8587	2.85714	0.285714
p22.1f	28.7	-	29.1	0.4	42.5838	5	0.5
p22.1g	29.1	-	29.5	0.4	36.8555	12.5	1.25
p21.33a	29.5	-	30.6	1.1	44.2033	4.54545	0.454545
p21.33b	30.6	-	31.3	0.7	48.2241	2.85714	0.285714
p21.33c	31.3	-	31.6	0.3	44.1583	6.66667	0.666667
p21.33d	31.6	-	32.3	0.7	51.8686	0	0
p21.32	32.3	-	33.2	0.9	41.0874	3.33333	0.333333
p21.31a	33.2	-	33.7	0.5	49.557	4	0.4
p21.31b	33.7	-	34	0.3	52.818	0	0
p21.31c	34	-	34.3	0.3	52.2513	0	0
p21.31d	34.3	-	34.7	0.4	47.887	7.5	0.75
p21.31e	34.7	-	35.1	0.4	42.8155	5	0.5
p21.31f	35.1	-	35.6	0.5	48.607	0	0
p21.31g	35.6	-	36.2	0.6	43.0743	6.66667	0.666667
p21.31h	36.2	-	36.7	0.5	45.0062	2	0.2
p21.31i	36.7	-	37.3	0.6	48.5095	0	0
p21.31l	37.3	-	37.5	0.2	42.971	10	1
p21.31m	37.5	-	37.9	0.4	49.4588	0	0
p21.2	37.9	-	39.1	1.2	39.9776	4.16667	0.416667
p21.1a	39.1	-	39.5	0.4	47.4575	0	0
p21.1b	39.5	-	39.8	0.3	39.0367	10	1
p21.1c	39.8	-	40.4	0.6	44.0332	8.33333	0.833333
p21.1d	40.4	-	40.9	0.5	47.035	0	0
p21.1e	40.9	-	41.4	0.5	43.7294	4	0.4
p21.1f	41.4	-	42.3	0.9	48.6951	3.33333	0.333333
p21.1g	42.3	-	43	0.7	43.9386	7.14286	0.714286
p21.1h	43	-	44.4	1.4	49.7231	2.85714	0.285714
p21.1i	44.4	-	44.9	0.5	43.9128	2	0.2
p12.3a	44.9	-	45.4	0.5	36.4478	4	0.4
p12.3b	45.4	-	45.6	0.2	38.386	5	0.5
p12.3c	45.6	-	46.1	0.5	42.4824	2	0.2
p12.3d	46.1	-	48	1.9	39.1886	6.84211	0.684211
p12.3e	48	-	50.7	2.7	35.914	7.03704	0.703704
p12.3f	50.7	-	52.2	1.5	38.2154	8	0.8
p12.2a	52.2	-	53.4	1.2	42.1945	4.16667	0.416667
p12.2b	53.4	-	54	0.6	39.578	0	0
p12.1	54	-	56.6	2.6	35.9816	4.61538	0.461538
p11.2-p11.1	56.6	-	58.9	2.3	38.035	-	-
q11.2	63.8	-	64.8	1	38.2229	3	0.3
q12	64.8	-	70.2	5.4	34.7255	2.59259	0.259259
q13a	70.2	-	72.4	2.2	37.6228	3.18182	0.318182
q13b	72.4	-	73.1	0.7	35.9803	7.14286	0.714286
q13c	73.1	-	73.4	0.3	37.3223	6.66667	0.666667
q13d	73.4	-	73.9	0.5	36.9474	6	0.6
q13e	73.9	-	74.5	0.6	43.0288	0	0
q14.1a	74.5	-	74.9	0.4	38.5695	2.5	0.25
q14.1b	74.9	-	75.9	1	36.3742	1	0.1
q14.1c	75.9	-	77	1.1	38.0999	3.63636	0.363636
q14.1d	77	-	79.4	2.4	36.3184	2.08333	0.208333
q14.1e	79.4	-	79.7	0.3	38.1623	3.33333	0.333333
q14.1f	79.7	-	79.9	0.2	34.5205	5	0.5
q14.1g	79.9	-	80.9	1	38.1352	6	0.6
q14.1h	80.9	-	81.1	0.2	36.645	0	0
q14.1i	81.1	-	81.3	0.2	37.561	5	0.5
q14.1l	81.3	-	82.5	1.2	35.5878	3.33333	0.333333
q14.2	82.5	-	84	1.5	37.9533	2	0.2
q14.3	84	-	88	4	38.4804	3.75	0.375
q15a	88	-	89.4	1.4	39.7198	1.42857	0.142857
q15b	89.4	-	89.7	0.3	36.1397	3.33333	0.333333
q15c	89.7	-	90.8	1.1	42.5273	4.54545	0.454545
q15d	90.8	-	92.1	1.3	38.6658	0.769231	0.0769231
q16.1a	92.1	-	97.2	5.1	35.114	3.95349	0.395349
q16.1b	97.2	-	97.9	0.7	37.9757	4.28571	0.428571
q16.1c	97.9	-	99.1	1.2	35.5062	6.66667	0.666667
q16.2	99.1	-	101	1.9	38.4483	6.84211	0.684211
q16.3a	101.1	-	101.4	0.3	33.8187	6.66667	0.666667
q16.3b	101.4	-	102	0.6	36.8902	3.33333	0.333333
q16.3c	102	-	104.9	2.9	34.5935	4.13793	0.413793
q21a	104.9	-	106.7	1.8	39.3936	6.11111	0.611111
q21b	106.7	-	107.2	0.5	39.5862	6	0.6
q21c	107.2	-	107.6	0.4	44.116	0	0
q21d	107.6	-	108	0.4	39.8143	5	0.5
q21e	108	-	108.7	0.7	43.019	5.71429	0.571429
q21f	108.7	-	108.9	0.2	39.354	10	1
q21g	108.9	-	109.4	0.5	42.503	6	0.6
q21h	109.4	-	109.7	0.3	38.5417	10	1
q21i	109.7	-	109.9	0.2	43.9685	0	0
q21l	109.9	-	110.2	0.3	38.7693	10	1
q21m	110.2	-	110.5	0.3	42.6453	0	0
q21n	110.5	-	110.8	0.3	38.5543	10	1
q21o	110.8	-	111	0.2	42.6715	5	0.5
q21p	111	-	111.2	0.2	39.721	0	0
q21q	111.2	-	111.5	0.3	42.8917	0	0
q21r	111.5	-	112	0.5	39.435	12	1.2
q21s	112	-	112.5	0.5	42.3744	2	0.2
q21t	112.5	-	112.8	0.3	39.1927	10	1
q22.1a	112.8	-	113.6	0.8	35.9745	6.25	0.625
q22.1b	113.6	-	115	1.4	38.0307	7.85714	0.785714
q22.1c	115	-	116.1	1.1	35.698	7.27273	0.727273
q22.1d	116.1	-	117.1	1	37.5782	5	0.5
q22.1e	117.1	-	117.5	0.4	36.5622	5	0.5
q22.1f	117.5	-	118.5	1	38.4474	3	0.3
q22.2	118.5	-	119.9	1.4	38.8674	2.14286	0.214286
q22.31a	119.9	-	121.7	1.8	35.5394	2.77778	0.277778
q22.31b	121.7	-	122.2	0.5	37.9832	2	0.2
q22.31c	122.2	-	122.9	0.7	36.2333	4.28571	0.428571
q22.31d	122.9	-	123.4	0.5	37.8106	6	0.6
q22.31e	123.4	-	125.1	1.7	35.8087	2.94118	0.294118
q22.32	125.1	-	126.6	1.5	38.5705	5.33333	0.533333
q22.33a	126.6	-	127.7	1.1	36.2214	4.54545	0.454545
q22.33b	127.7	-	127.9	0.2	38.711	0	0
q22.33c	127.9	-	129.9	2	35.9014	1.5	0.15
q23.1	129.9	-	131.9	2	38.718	4	0.4
q23.2	131.9	-	134.4	2.5	37.899	3.2	0.32
q23.3a	134.4	-	134.8	0.4	41.7195	7.5	0.75
q23.3b	134.8	-	135.1	0.3	39.5987	0	0
q23.3c	135.1	-	135.3	0.2	42.1955	0	0
q23.3d	135.3	-	135.7	0.4	38.9693	7.5	0.75
q23.3e	135.7	-	136.3	0.6	36.9337	3.33333	0.333333
q23.3f	136.3	-	140.3	4	40.1341	5.5	0.55
q24.1a	140.3	-	142.3	2	35.3349	5.5	0.55
q24.1b	142.3	-	143	0.7	37.2417	5.71429	0.571429
q24.2a	143	-	144.5	1.5	39.5601	2.66667	0.266667
q24.2b	144.5	-	144.7	0.2	41.2415	5	0.5
q24.3	144.7	-	148.5	3.8	37.6732	5.52632	0.552632
q25.1a	148.5	-	149	0.5	42.5076	6	0.6
q25.1b	149	-	149.2	0.2	40.371	5	0.5
q25.1c	149.2	-	149.5	0.3	41.538	0	0
q25.1d	149.5	-	149.8	0.3	39.918	3.33333	0.333333
q25.1e	149.8	-	151.9	2.1	43.6636	3.80952	0.380952
q25.2a	151.9	-	154.7	2.8	38.0805	6.78571	0.678571
q25.2b	154.7	-	155.1	0.4	41.787	5	0.5
q25.2c	155.1	-	155.3	0.2	39.279	10	1
q25.2d	155.3	-	155.7	0.4	43.8507	0	0
q25.2e	155.7	-	156.3	0.6	37.7238	8.33333	0.833333
q25.3a	156.3	-	156.9	0.6	39.35	5	0.5
q25.3b	156.9	-	157.3	0.4	42.016	-	-
q25.3c	157.3	-	157.5	0.2	39.4255	-	-
q25.3d	157.5	-	161.9	4.4	43.3894	4.28571	0.428571
q25.3e	161.9	-	162.3	0.4	41.2812	15	1.5
q25.3f	162.3	-	163.5	1.2	38.886	9.16667	0.916667
q25.3g	163.5	-	163.8	0.3	43.653	3.33333	0.333333
q25.3h	163.8	-	164	0.2	37.6385	15	1.5
q25.3i	164	-	164.6	0.6	42.5232	6.66667	0.666667
q26	164.6	-	166	1.4	38.1384	5.71429	0.571429
q27a	166	-	168.2	2.2	44.8943	8.18182	0.818182
q27b	168.2	-	168.9	0.7	48.9196	2.85714	0.285714
q27c	168.9	-	170	1.1	43.584	6.36364	0.636364
q27d	170	-	171	1	47.4288	-	-

## Sheet: ch7
Chromosome 7
Isochore band		Position of Isochores (Mb)		Size (Mb)	GC %	Signals/ Mb	Signals/ 100 kb
p22.3a	0	-	0.2	0.2	46.2038	-	-
p22.3b	0.2	-	2.5	2.3	55.4793	0	0
p22.3c	2.5	-	3.1	0.6	47.7543	0	0
p22.2a	3.1	-	3.6	0.5	39.4392	10	1
p22.2b	3.6	-	3.9	0.3	44.4537	0	0
p22.1a	3.9	-	4.1	0.2	51.1355	5	0.5
p22.1b	4.1	-	4.5	0.4	45.2017	5	0.5
p22.1c	4.5	-	4.7	0.2	52.991	10	1
p22.1d	4.7	-	5.1	0.4	48.418	7.5	0.75
p22.1e	5.1	-	5.4	0.3	54.8783	6.66667	0.666667
p22.1f	5.4	-	6.9	1.5	47.3279	0.666667	0.0666667
p21.3a	6.9	-	8.4	1.5	38.4014	4.66667	0.466667
p21.3b	8.4	-	10.4	2	35.2514	4.5	0.45
p21.3c	10.4	-	10.8	0.4	37.634	0	0
p21.3d	10.8	-	12.3	1.5	35.7343	5.33333	0.533333
p21.3e	12.3	-	12.7	0.4	38.137	2.5	0.25
p21.3f	12.7	-	16.1	3.4	35.5814	4.11765	0.411765
p21.2a	16.1	-	16.8	0.7	38.3051	2.85714	0.285714
p21.2b	16.8	-	17.2	0.4	36.4612	0	0
p21.2c	17.2	-	18	0.8	37.6289	2.5	0.25
p21.1a	18	-	20.1	2.1	36.1522	4.28571	0.428571
p21.1b	20.1	-	21.7	1.6	38.4779	3.75	0.375
p15.3a	21.7	-	23.5	1.8	41.1135	0.555556	0.0555556
p15.3b	23.5	-	24.5	1	39.2533	1	0.1
p15.3c	24.5	-	26.5	2	41.7204	2.5	0.25
p15.2a	26.5	-	26.9	0.4	37.9468	5	0.5
p15.2b	26.9	-	28	1.1	41.9612	3.63636	0.363636
p15.2c	28	-	28.9	0.9	40.5709	3.33333	0.333333
p15.1a	28.9	-	30.2	1.3	41.2963	6.92308	0.692308
p15.1b	30.2	-	31	0.8	46.5699	1.25	0.125
p14.3a	31	-	32	1	39.4042	10	1
p14.3b	32	-	32.3	0.3	42.2453	13.3333	1.33333
p14.3c	32.3	-	32.6	0.3	39.7993	3.33333	0.333333
p14.3d	32.6	-	32.8	0.2	42.765	0	0
p14.3e	32.8	-	33	0.2	40.6905	0	0
p14.3f	33	-	33.3	0.3	36.5327	6.66667	0.666667
p14.3g	33.3	-	33.5	0.2	38.7405	5	0.5
p14.3h	33.5	-	34	0.5	41.4724	6	0.6
p14.3i	34	-	35.2	1.2	39.037	3.33333	0.333333
p14.3l	35.2	-	35.4	0.2	42.667	5	0.5
p14.3m	35.4	-	35.8	0.4	39.559	5	0.5
p14.2	35.8	-	37.3	1.5	42.0765	6.66667	0.666667
p14.1a	37.3	-	39	1.7	38.7077	5.29412	0.529412
p14.1b	39	-	40.1	1.1	40.8908	3.63636	0.363636
p14.1c	40.1	-	43	2.9	39.5756	5.86207	0.586207
p13a	43	-	43.8	0.8	42.9411	5	0.5
p13b	43.8	-	44.1	0.3	53.665	0	0
p13c	44.1	-	45.8	1.7	45.6531	5.88235	0.588235
p13d	45.8	-	47	1.2	39.0584	10	1
p13e	47	-	48	1	45.4088	0	0
p12.3	48	-	50	2	37.7417	7	0.7
p12.2	50	-	51.5	1.5	43.3536	4	0.4
p12.1a	51.5	-	52.3	0.8	38.3541	7.5	0.75
p12.1b	52.3	-	52.7	0.4	36.099	10	1
p12.1c	52.7	-	52.9	0.2	38.0795	15	1.5
p12.1d	52.9	-	54.5	1.6	36.5583	4.375	0.4375
p11.2	54.5	-	57.9	3.4	43.311	4.70588	0.470588
q11.21a	60.8	-	61.9	1.1	36.7785	-	-
q11.21b	61.9	-	63.1	1.2	43.2758	3.33333	0.333333
q11.21c	63.1	-	64.6	1.5	40.7091	6	0.6
q11.21d	64.6	-	64.9	0.3	44.2073	10	1
q11.21e	64.9	-	65.1	0.2	46.458	0	0
q11.21f	65.1	-	65.4	0.3	42.387	0	0
q11.21g	65.4	-	65.9	0.5	46.8106	6	0.6
q11.22a	65.9	-	68.5	2.6	43.6662	5.76923	0.576923
q11.22b	68.5	-	69.3	0.8	39.5356	5	0.5
q11.22c	69.3	-	71.7	2.4	43.7019	7.5	0.75
q11.23a	71.7	-	73.5	1.8	49.9143	6.11111	0.611111
q11.23b	73.5	-	75.4	1.9	48.3408	-	-
q11.23c	75.4	-	76.4	1	44.6542	4	0.4
q21.11a	76.4	-	77.7	1.3	39.4995	4.61538	0.461538
q21.11b	77.7	-	79.4	1.7	35.7883	5.29412	0.529412
q21.11c	79.4	-	80.2	0.8	36.3672	1.25	0.125
q21.11d	80.2	-	80.5	0.3	37.5053	13.3333	1.33333
q21.11e	80.5	-	86	5.5	34.9808	3.81818	0.381818
q21.12a	86	-	86.9	0.9	38.0636	0	0
q21.12b	86.9	-	87.2	0.3	35.9313	3.33333	0.333333
q21.12c	87.2	-	87.9	0.7	37.4174	2.85714	0.285714
q21.13	87.9	-	89.4	1.5	35.5531	4	0.4
q21.2	89.4	-	92.5	3.1	38.4105	3.22581	0.322581
q21.3a	92.5	-	93.3	0.8	35.9718	6.25	0.625
q21.3b	93.3	-	97.1	3.8	38.2124	4.47368	0.447368
q22.1a	97.1	-	98.8	1.7	47.0725	1.76471	0.176471
q22.1b	98.8	-	99.2	0.4	42.3655	0	0
q22.1c	99.2	-	102	2.8	50.4093	2.14286	0.214286
q22.2	102	-	104	2	38.7019	7.5	0.75
q22.3	104	-	106.3	2.3	41.8889	3.47826	0.347826
q31.1a	106.3	-	108.2	1.9	38.7869	1.57895	0.157895
q31.1b	108.2	-	109.7	1.5	35.4273	5.33333	0.533333
q31.1c	109.7	-	110	0.3	37.8233	3.33333	0.333333
q31.1d	110	-	110.7	0.7	35.6703	7.14286	0.714286
q31.1e	110.7	-	112.4	1.7	38.4904	2.94118	0.294118
q31.1f	112.4	-	115.4	3	35.6454	3.66667	0.366667
q31.2	115.4	-	117.4	2	38.4001	4	0.4
q31.31	117.4	-	120	2.6	34.8922	2.69231	0.269231
q31.32a	120	-	121.3	1.3	36.8298	3.07692	0.307692
q31.32b	121.3	-	121.6	0.3	38.1213	10	1
q31.32c	121.6	-	121.9	0.3	35.658	0	0
q31.32d	121.9	-	122.1	0.2	37.831	0	0
q31.32e	122.1	-	122.6	0.5	36.592	0	0
q31.32f	122.6	-	123.3	0.7	37.5603	2.85714	0.285714
q31.33	123.3	-	126	2.7	35.6322	4.44444	0.444444
q32.1a	126	-	127.2	1.2	39.544	5.83333	0.583333
q32.1b	127.2	-	127.7	0.5	47.7096	6	0.6
q32.1c	127.7	-	128	0.3	44.238	0	0
q32.1d	128	-	129.3	1.3	44.9233	0.769231	0.0769231
q32.2	129.3	-	131.2	1.9	42.4553	2.10526	0.210526
q32.3a	131.2	-	131.7	0.5	47.1154	0	0
q32.3b	131.7	-	131.9	0.2	44.962	0	0
q32.3c	131.9	-	132.2	0.3	39.3993	13.3333	1.33333
q32.3d	132.2	-	132.4	0.2	41.7575	15	1.5
q33a	132.4	-	133.5	1.1	38.814	3.63636	0.363636
q33b	133.5	-	135.1	1.6	41.4287	3.75	0.375
q33c	135.1	-	136.8	1.7	37.4082	3.52941	0.352941
q34a	136.8	-	139.9	3.1	43.4412	4.83871	0.483871
q34b	139.9	-	140.2	0.3	39.139	0	0
q34c	140.2	-	140.9	0.7	42.5736	4.28571	0.428571
q34d	140.9	-	141.4	0.5	39.3612	4	0.4
q34e	141.4	-	142.7	1.3	42.8836	6.92308	0.692308
q35a	142.7	-	143.4	0.7	39.0927	2.85714	0.285714
q35b	143.4	-	143.6	0.2	43.588	0	0
q35c	143.6	-	144.1	0.5	37.5374	4	0.4
q35d	144.1	-	146.6	2.5	36.083	5.6	0.56
q35e	146.6	-	147.2	0.6	38.2055	3.33333	0.333333
q36.1a	147.2	-	148.1	0.9	42.288	0	0
q36.1b	148.1	-	148.4	0.3	47.82	3.33333	0.333333
q36.1c	148.4	-	148.8	0.4	44.7137	5	0.5
q36.1d	148.8	-	150.1	1.3	45.3834	3.07692	0.307692
q36.1e	150.1	-	150.4	0.3	55.456	0	0
q36.1f	150.4	-	151.1	0.7	48.0733	1.42857	0.142857
q36.1g	151.1	-	151.3	0.2	41.7225	0	0
q36.1h	151.3	-	151.5	0.2	37.309	0	0
q36.1i	151.5	-	152.2	0.7	45.0494	4.28571	0.428571
q36.2a	152.2	-	152.7	0.5	41.6284	4	0.4
q36.2b	152.7	-	153	0.3	39.6483	6.66667	0.666667
q36.2c	153	-	153.6	0.6	43.4693	-	-
q36.2d	153.6	-	153.8	0.2	39.0682	-	-
q36.3a	153.8	-	154	0.2	44.8172	-	-
q36.3b	154	-	154.2	0.2	46.5155	-	-
q36.3c	154.2	-	154.4	0.2	44.1575	-	-
q36.3d	154.4	-	155.5	1.1	48.6572	-	-
q36.3e	155.5	-	156	0.5	43.3662	2	0.2
q36.3f	156	-	156.2	0.2	39.3175	10	1
q36.3g	156.2	-	156.5	0.3	46.6133	13.3333	1.33333
q36.3h	156.5	-	156.9	0.4	49.5643	5	0.5
q36.3i	156.9	-	157.2	0.3	53.411	6.66667	0.666667
q36.3l	157.2	-	157.9	0.7	50.4163	0	0
q36.3m	157.9	-	158.2	0.3	43.576	0	0
q36.3n	158.2	-	158.5	0.3	48.445	0	0
q36.3o	158.5	-	158.7	0.2	40.3	15	1.5

## Sheet: ch8
Chromosome 8
Isochore band		Position of Isochores (Mb)		Size (Mb)	GC %	Signals/ Mb	Signals/ 100 kb
p23.3a	0	-	0.5	0.5	43.6286	8	0.8
p23.3b	0.5	-	2.2	1.7	48.0672	2.94118	0.294118
p23.3c	2.2	-	2.4	0.2	41.708	0	0
p23.2	2.4	-	6	3.6	38.4943	8.05556	0.805556
p23.1a	6	-	6.6	0.6	42.209	-	-
p23.1b	6.6	-	8	1.4	45.9633	-	-
p23.1c	8	-	9.4	1.4	43.1034	0.714286	0.0714286
p23.1d	9.4	-	9.7	0.3	38.488	3.33333	0.333333
p23.1e	9.7	-	10.4	0.7	43.357	5.71429	0.571429
p23.1f	10.4	-	11.8	1.4	46.5616	1.42857	0.142857
p23.1g	11.8	-	13.1	1.3	42.9469	2.30769	0.230769
p22a	13.1	-	13.4	0.3	38.1977	3.33333	0.333333
p22b	13.4	-	15	1.6	35.5411	3.75	0.375
p22c	15	-	16	1	37.2616	6	0.6
p22d	16	-	16.6	0.6	35.5128	1.66667	0.166667
p22e	16.6	-	18.9	2.3	39.1698	3.47826	0.347826
p22f	18.9	-	19.6	0.7	41.7054	7.14286	0.714286
p22g	19.6	-	20	0.4	40.6532	5	0.5
p21.3a	20	-	21.5	1.5	43.6517	0.666667	0.0666667
p21.3b	21.5	-	23.3	1.8	48.3259	3.33333	0.333333
p21.3c	23.3	-	23.7	0.4	44.1515	7.5	0.75
p21.2	23.7	-	24.8	1.1	37.8876	5.45455	0.545455
p21.1a	24.8	-	26.7	1.9	42.0271	5.26316	0.526316
p21.1b	26.7	-	27.1	0.4	39.0643	0	0
p21.1c	27.1	-	27.9	0.8	45.3466	8.75	0.875
p21.1d	27.9	-	28.7	0.8	43.3858	2.5	0.25
p21.1e	28.7	-	29	0.3	39.751	3.33333	0.333333
p21.1f	29	-	30.8	1.8	42.6474	3.88889	0.388889
p12a	30.8	-	33.3	2.5	38.1168	4.4	0.44
p12b	33.3	-	33.8	0.5	43.3628	2	0.2
p12c	33.8	-	37.1	3.3	38.1785	2.72727	0.272727
p11.23a	37.1	-	37.5	0.4	43.2632	0	0
p11.23b	37.5	-	38	0.5	47.8254	0	0
p11.23c	38	-	39	1	44.299	3	0.3
p11.22a	39	-	39.2	0.2	37.903	0	0
p11.22b	39.2	-	39.8	0.6	35.3683	3.33333	0.333333
p11.22c	39.8	-	40.3	0.5	39.3342	2	0.2
p11.22d	40.3	-	40.5	0.2	41.24	10	1
p11.22e	40.5	-	40.8	0.3	39.6863	0	0
p11.21a	40.8	-	41.6	0.8	44.1685	1.25	0.125
p11.21b	41.6	-	41.9	0.3	49.4777	3.33333	0.333333
p11.21c	41.9	-	43.6	1.7	42.7011	4.70588	0.470588
q11.21a	47.1	-	47.5	0.4	49.7938	-	-
q11.21b	47.5	-	48.7	1.2	40.525	-	-
q11.21c	48.7	-	50	1.3	43.0561	3.84615	0.384615
q11.22a	50	-	50.2	0.2	39.042	0	0
q11.22b	50.2	-	52.3	2.1	36.1527	6.19048	0.619048
q11.22c	52.3	-	54.5	2.2	39.2533	3.63636	0.363636
q11.22d	54.5	-	54.7	0.2	41.5095	5	0.5
q11.22e	54.7	-	54.9	0.2	39.8685	5	0.5
q11.23a	54.9	-	55.6	0.7	41.9817	0	0
q11.23b	55.6	-	56.4	0.8	38.9161	2.5	0.25
q11.23c	56.4	-	56.6	0.2	41.068	5	0.5
q11.23d	56.6	-	56.9	0.3	39.784	3.33333	0.333333
q11.23e	56.9	-	57.7	0.8	41.3259	5	0.5
q11.23f	57.7	-	59.3	1.6	39.1457	2.5	0.25
q12.1a	59.3	-	60.5	1.2	37.9753	5.83333	0.583333
q12.1b	60.5	-	61.1	0.6	35.969	0	0
q12.1c	61.1	-	61.4	0.3	38.8333	3.33333	0.333333
q12.2	61.4	-	62.3	0.9	41.25	4.44444	0.444444
q12.3a	62.3	-	63	0.7	38.837	4.28571	0.428571
q12.3b	63	-	63.3	0.3	36.6347	0	0
q12.3c	63.3	-	64.9	1.6	38.0266	4.375	0.4375
q12.3d	64.9	-	65.4	0.5	35.5866	6	0.6
q12.3e	65.4	-	66.6	1.2	38.1617	5	0.5
q13.1a	66.6	-	66.8	0.2	41.265	10	1
q13.1b	66.8	-	69.1	2.3	40.0261	3.04348	0.304348
q13.2a	69.1	-	70.2	1.1	36.8188	3.63636	0.363636
q13.2b	70.2	-	70.9	0.7	39.3957	7.14286	0.714286
q13.3a	70.9	-	71.2	0.3	43.766	6.66667	0.666667
q13.3b	71.2	-	74.9	3.7	38.8246	4.86486	0.486486
q13.3c	74.9	-	75.3	0.4	41.5838	10	1
q21.11a	75.3	-	75.9	0.6	37.9778	1.66667	0.166667
q21.11b	75.9	-	80.4	4.5	35.3638	3.77778	0.377778
q21.11c	80.4	-	80.8	0.4	37.8593	0	0
q21.12	80.8	-	82.1	1.3	41.1225	4.61538	0.461538
q21.13a	82.1	-	83	0.9	38.2697	2.22222	0.222222
q21.13b	83	-	86.2	3.2	35.0701	4.375	0.4375
q21.2a	86.2	-	86.7	0.5	38.4846	-	-
q21.2b	86.7	-	86.9	0.2	44.7231	-	-
q21.2c	86.9	-	87.8	0.9	38.3098	0	0
q21.3a	87.8	-	90.4	2.6	35.6607	4.61538	0.461538
q21.3b	90.4	-	91.1	0.7	37.6294	4.28571	0.428571
q21.3c	91.1	-	91.3	0.2	36.9065	5	0.5
q21.3d	91.3	-	92.2	0.9	37.5646	2.22222	0.222222
q21.3e	92.2	-	92.8	0.6	36.7078	6.66667	0.666667
q21.3f	92.8	-	93.7	0.9	37.8909	2.22222	0.222222
q21.3g	93.7	-	94.2	0.5	35.7662	2	0.2
q21.3h	94.2	-	94.9	0.7	39.3021	2.85714	0.285714
q22.1a	94.9	-	95.4	0.5	42.3518	6	0.6
q22.1b	95.4	-	95.6	0.2	37.5465	5	0.5
q22.1c	95.6	-	96.5	0.9	41.9527	2.22222	0.222222
q22.1d	96.5	-	97.2	0.7	38.9393	4.28571	0.428571
q22.1e	97.2	-	97.6	0.4	42.2448	0	0
q22.1f	97.6	-	98.3	0.7	39.1356	5.71429	0.571429
q22.1g	98.3	-	99.6	1.3	42.4449	4.61538	0.461538
q22.2a	99.6	-	100.2	0.6	38.7645	1.66667	0.166667
q22.2b	100.2	-	100.8	0.6	35.7447	5	0.5
q22.2c	100.8	-	101.4	0.6	39.1147	3.33333	0.333333
q22.3a	101.4	-	102.8	1.4	42.9564	3.57143	0.357143
q22.3b	102.8	-	103.5	0.7	39.8671	1.42857	0.142857
q22.3c	103.5	-	104.3	0.8	44.0303	5	0.5
q22.3d	104.3	-	104.7	0.4	38.5108	5	0.5
q22.3e	104.7	-	105.3	0.6	34.9713	1.66667	0.166667
q22.3f	105.3	-	105.5	0.2	41.1855	5	0.5
q23.1a	105.5	-	106.1	0.6	38.5307	5	0.5
q23.1b	106.1	-	106.9	0.8	36.0534	5	0.5
q23.2	106.9	-	110.3	3.4	37.2411	2.64706	0.264706
q23.3	110.3	-	117.2	6.9	34.973	2.6087	0.26087
q24.11a	117.2	-	119	1.8	39.0121	5.55556	0.555556
q24.11b	119	-	119.2	0.2	41.4675	0	0
q24.11c	119.2	-	120.9	1.7	38.8488	2.35294	0.235294
q24.11d	120.9	-	121.2	0.3	42.5123	6.66667	0.666667
q24.12	121.2	-	123.6	2.4	37.9453	2.5	0.25
q24.13a	123.6	-	126.1	2.5	42.8101	4.8	0.48
q24.13b	126.1	-	126.4	0.3	39.3873	6.66667	0.666667
q24.13c	126.4	-	126.8	0.4	45.7122	7.5	0.75
q24.13d	126.8	-	128.5	1.7	39.4452	8.23529	0.823529
q24.13e	128.5	-	128.9	0.4	42.932	2.5	0.25
q24.13f	128.9	-	129.1	0.2	47.088	15	1.5
q24.13g	129.1	-	129.3	0.2	43.7535	0	0
q24.21a	129.3	-	131	1.7	38.8605	2.94118	0.294118
q24.21b	131	-	131.2	0.2	45.483	0	0
q24.21c	131.2	-	131.4	0.2	40.061	15	1.5
q24.21d	131.4	-	131.9	0.5	43.0462	0	0
q24.21e	131.9	-	132.8	0.9	38.4754	1.11111	0.111111
q24.22a	132.8	-	133.6	0.8	41.7305	2.5	0.25
q24.22b	133.6	-	133.9	0.3	39.3533	6.66667	0.666667
q24.22c	133.9	-	134.1	0.2	43.134	0	0
q24.22d	134.1	-	134.7	0.6	47.1883	0	0
q24.22e	134.7	-	135	0.3	44.137	6.66667	0.666667
q24.22f	135	-	135.4	0.4	39.707	10	1
q24.22g	135.4	-	137	1.6	42.4679	3.75	0.375
q24.23a	137	-	137.8	0.8	38.1743	3.75	0.375
q24.23b	137.8	-	138.2	0.4	36.6088	0	0
q24.23c	138.2	-	139.2	1	38.32	7	0.7
q24.3a	139.2	-	139.8	0.6	43.0608	1.66667	0.166667
q24.3b	139.8	-	140	0.2	47.34	10	1
q24.3c	140	-	140.7	0.7	42.9667	5.71429	0.571429
q24.3d	140.7	-	141.7	1	48.2668	4	0.4
q24.3e	141.7	-	142.1	0.4	41.3275	0	0
q24.3f	142.1	-	142.3	0.2	51.8645	0	0
q24.3g	142.3	-	145.8	3.5	55.6778	2.57143	0.257143
q24.3h	145.8	-	146.1	0.3	50.408	0	0
q24.3i	146.1	-	146.3	0.2	43.6989	-	-

## Sheet: ch9
Chromosome 9
Isochore band		Position of Isochores (Mb)		Size (Mb)	GC %	Signals/ Mb	Signals/ 100 kb
p24.3	0	-	1.1	1.1	42.3991	4.54545	0.454545
p24.2a	1.1	-	3.2	2.1	39.6542	0.47619	0.047619
p24.2b	3.2	-	3.5	0.3	35.14	3.33333	0.333333
p24.1a	3.5	-	6.5	3	39.6837	1.33333	0.133333
p24.1b	6.5	-	6.8	0.3	44.7513	10	1
p24.1c	6.8	-	7.1	0.3	38.7383	0	0
p24.1d	7.1	-	7.3	0.2	41.482	5	0.5
p23a	7.3	-	8.4	1.1	38.6408	1.81818	0.181818
p23b	8.4	-	8.7	0.3	36.7723	0	0
p23c	8.7	-	8.9	0.2	38.1575	0	0
p23d	8.9	-	12.9	4	35.1232	5	0.5
p23e	12.9	-	13.8	0.9	37.5017	3.33333	0.333333
p22.3a	13.8	-	15.2	1.4	38.7014	2.14286	0.214286
p22.3b	15.2	-	15.4	0.2	41.974	0	0
p22.3c	15.4	-	16	0.6	37.6022	5	0.5
p22.3d	16	-	16.4	0.4	43.7085	0	0
p22.2a	16.4	-	17.2	0.8	39.3331	1.25	0.125
p22.2b	17.2	-	17.5	0.3	35.9863	10	1
p22.2c	17.5	-	18.8	1.3	38.6457	1.53846	0.153846
p22.1a	18.8	-	19.2	0.4	42.7103	0	0
p22.1b	19.2	-	22.2	3	38.6028	2.33333	0.233333
p21.3a	22.2	-	23.4	1.2	35.9708	7.5	0.75
p21.3b	23.4	-	24	0.6	38.3267	6.66667	0.666667
p21.3c	24	-	26.2	2.2	35.6546	7.27273	0.727273
p21.2a	26.2	-	27.3	1.1	38.3845	0.909091	0.0909091
p21.2b	27.3	-	27.5	0.2	41.838	0	0
p21.2c	27.5	-	28.2	0.7	38.1436	4.28571	0.428571
p21.1	28.2	-	31.9	3.7	35.2027	5.67568	0.567568
p13.3a	31.9	-	32.6	0.7	38.6529	1.42857	0.142857
p13.3b	32.6	-	33.3	0.7	42.9259	0	0
p13.3c	33.3	-	33.5	0.2	47.507	0	0
p13.3d	33.5	-	34.3	0.8	42.8891	5	0.5
p13.3e	34.3	-	34.7	0.4	49.0328	0	0
p13.3f	34.7	-	35.5	0.8	42.939	5	0.5
p13.3g	35.5	-	35.9	0.4	47.7052	2.5	0.25
p13.3h	35.9	-	37.1	1.2	44.6228	4.16667	0.416667
p13.2	37.1	-	37.3	0.2	37.0065	10	1
p13.1	37.3	-	38.5	1.2	45.2677	2.5	0.25
p12a	38.5	-	39	0.5	41.6996	12	1.2
p12b	39	-	40.8	1.8	39.2767	-	-
p12c	40.8	-	41.1	0.3	39.8188	-	-
p12d	41.1	-	41.3	0.2	41.3294	-	-
p12e	41.3	-	43.8	2.5	39.8938	-	-
p11.2a	43.8	-	44.4	0.6	44.4339	-	-
p11.2b	44.4	-	44.6	0.2	33.969	-	-
p11.2c	44.6	-	45.1	0.5	43.7122	-	-
p11.2d	45.1	-	46	0.9	38.6355	-	-
q13a	67.9	-	68.8	0.9	39.7918	-	-
q13b	68.8	-	69.4	0.6	43.1655	-	-
q21.11a	69.4	-	70.2	0.8	39.0434	-	-
q21.11b	70.2	-	70.5	0.3	42.4693	3.33333	0.333333
q21.11c	70.5	-	71.1	0.6	37.8025	1.66667	0.166667
q21.11d	71.1	-	71.3	0.2	36.4855	0	0
q21.12	71.3	-	72.8	1.5	39.7617	1.33333	0.133333
q21.13a	72.8	-	74.4	1.6	35.5973	1.875	0.1875
q21.13b	74.4	-	76.1	1.7	39.2912	4.11765	0.411765
q21.2a	76.1	-	76.9	0.8	41.943	3.75	0.375
q21.2b	76.9	-	77.3	0.4	37.915	5	0.5
q21.2c	77.3	-	77.5	0.2	41.665	10	1
q21.2d	77.5	-	78.1	0.6	39.7712	1.66667	0.166667
q21.2e	78.1	-	78.3	0.2	42.7865	0	0
q21.31	78.3	-	81.4	3.1	38.0158	4.51613	0.451613
q21.32	81.4	-	81.8	0.4	42.9793	2.5	0.25
q21.33a	81.8	-	83.1	1.3	38.764	1.53846	0.153846
q21.33b	83.1	-	83.5	0.4	41.6385	7.5	0.75
q21.33c	83.5	-	84.7	1.2	40.6853	5	0.5
q21.33d	84.7	-	84.9	0.2	41.396	10	1
q21.33e	84.9	-	85.1	0.2	40.359	5	0.5
q21.33f	85.1	-	85.4	0.3	41.8907	0	0
q21.33g	85.4	-	85.9	0.5	38.6726	0	0
q21.33h	85.9	-	86.1	0.2	43.216	0	0
q21.33i	86.1	-	86.4	0.3	40.172	6.66667	0.666667
q22.1a	86.4	-	86.7	0.3	41.7877	0	0
q22.1b	86.7	-	87.1	0.4	40.218	5	0.5
q22.1c	87.1	-	89.2	2.1	43.4604	4.28571	0.428571
q22.1d	89.2	-	89.7	0.5	48.895	8	0.8
q22.1e	89.7	-	90	0.3	43.8537	3.33333	0.333333
q22.2	90	-	90.5	0.5	39.7466	2	0.2
q22.31a	90.5	-	92.1	1.6	43.2894	-	-
q22.31b	92.1	-	92.4	0.3	39.2997	16.6667	1.66667
q22.31c	92.4	-	92.9	0.5	46.3294	4	0.4
q22.31d	92.9	-	93.1	0.2	53.5085	5	0.5
q22.31e	93.1	-	93.7	0.6	45.0663	6.66667	0.666667
q22.32	93.7	-	97.8	4.1	43.2233	4.63415	0.463415
q22.33	97.8	-	99.3	1.5	45.2465	4.66667	0.466667
q31.1a	99.3	-	101.8	2.5	38.8199	2.8	0.28
q31.1b	101.8	-	104.1	2.3	35.3282	2.17391	0.217391
q31.1c	104.1	-	104.6	0.5	37.2824	0	0
q31.1d	104.6	-	105.1	0.5	42.7166	10	1
q31.1e	105.1	-	106.9	1.8	39.0045	5	0.5
q31.2a	106.9	-	107.9	1	43.2649	2	0.2
q31.2b	107.9	-	108.3	0.4	39.78	2.5	0.25
q31.2c	108.3	-	108.7	0.4	42.002	0	0
q31.2d	108.7	-	109	0.3	40.1267	6.66667	0.666667
q31.2e	109	-	109.4	0.4	44.9278	2.5	0.25
q31.2f	109.4	-	109.6	0.2	39.957	0	0
q31.2g	109.6	-	110.2	0.6	42.7455	6.66667	0.666667
q31.3	110.2	-	111.3	1.1	37.8856	2.72727	0.272727
q32a	111.3	-	111.5	0.2	43.308	10	1
q32b	111.5	-	111.7	0.2	38.5875	15	1.5
q32c	111.7	-	112	0.3	42.4197	3.33333	0.333333
q32d	112	-	112.5	0.5	39.947	6	0.6
q32e	112.5	-	113.3	0.8	43.8877	5	0.5
q32f	113.3	-	113.5	0.2	49.4625	0	0
q32g	113.5	-	113.8	0.3	42.9133	6.66667	0.666667
q32h	113.8	-	114.4	0.6	49.4658	1.66667	0.166667
q32i	114.4	-	115	0.6	42.4598	11.6667	1.16667
q33.1a	115	-	116	1	38.3689	4	0.4
q33.1b	116	-	117.3	1.3	41.8525	1.53846	0.153846
q33.1c	117.3	-	119.6	2.3	38.3605	4.34783	0.434783
q33.2a	119.6	-	120.8	1.2	43.1368	4.16667	0.416667
q33.2b	120.8	-	121.1	0.3	39.369	0	0
q33.2c	121.1	-	121.4	0.3	45.144	10	1
q33.2d	121.4	-	121.6	0.2	52.752	0	0
q33.2e	121.6	-	122.3	0.7	45.7019	2.85714	0.285714
q33.3a	122.3	-	123.1	0.8	39.6808	8.75	0.875
q33.3b	123.1	-	124.8	1.7	45.8453	1.17647	0.117647
q33.3c	124.8	-	125.6	0.8	43.1889	6.25	0.625
q33.3d	125.6	-	125.8	0.2	37.014	0	0
q33.3e	125.8	-	126	0.2	49.1435	0	0
q33.3f	126	-	126.3	0.3	44.7017	3.33333	0.333333
q33.3g	126.3	-	126.6	0.3	51.3083	10	1
q33.3h	126.6	-	127	0.4	45.3282	0	0
q34.11a	127	-	127.5	0.5	48.1296	4	0.4
q34.11b	127.5	-	128.3	0.8	53.0405	6.25	0.625
q34.11c	128.3	-	128.9	0.6	49.9617	5	0.5
q34.11d	128.9	-	129.6	0.7	53.3634	2.85714	0.285714
q34.11e	129.6	-	129.8	0.2	48.175	0	0
q34.12a	129.8	-	130	0.2	45.8235	0	0
q34.12b	130	-	130.4	0.4	54.0554	2.5	0.25
q34.12c	130.4	-	130.6	0.2	49.866	0	0
q34.12d	130.6	-	130.8	0.2	45.235	0	0
q34.13a	130.8	-	131	0.2	54.763	0	0
q34.13b	131	-	131.8	0.8	49.292	0	0
q34.2a	131.8	-	132	0.2	43.07	-	-
q34.2b	132	-	132.9	0.9	47.4819	-	-
q34.3a	132.9	-	135	2.1	54.9601	4.7619	0.47619
q34.3b	135	-	135.2	0.2	51.192	10	1
q34.3c	135.2	-	137.8	2.6	56.9588	-	-
q34.3d	137.8	-	138.5	0.7	48.3312	2.85714	0.285714

## Sheet: ch10
Chromosome 10
Isochore band		Position of Isochores (Mb)		Size (Mb)	GC %	Signals/ Mb	Signals/ 100 kb
p15.3a	0	-	0.3	0.3	40.399	6.66667	0.666667
p15.3b	0.3	-	0.9	0.6	47.924	1.66667	0.166667
p15.3c	0.9	-	1.2	0.3	45.5273	6.66667	0.666667
p15.3d	1.2	-	1.7	0.5	48.032	10	1
p15.3e	1.7	-	1.9	0.2	43.277	5	0.5
p15.2a	1.9	-	2.8	0.9	39.7363	8.88889	0.888889
p15.2b	2.8	-	3.1	0.3	43.549	3.33333	0.333333
p15.2c	3.1	-	3.3	0.2	47.765	0	0
p15.2d	3.3	-	4.1	0.8	43.0584	5	0.5
p15.2e	4.1	-	5.3	1.2	38.9028	5	0.5
p15.1	5.3	-	8.8	3.5	43.1916	5.42857	0.542857
p14a	8.8	-	10	1.2	36.1468	8.33333	0.833333
p14b	10	-	11	1	38.7677	1	0.1
p13	11	-	15.6	4.6	43.9162	4.13043	0.413043
p12.33a	15.6	-	16.4	0.8	38.5468	7.5	0.75
p12.33b	16.4	-	18.1	1.7	40.5372	1.76471	0.176471
p12.33c	18.1	-	19.1	1	40.0309	3	0.3
p12.33d	19.1	-	20.1	1	36.382	2	0.2
p12.33e	20.1	-	21.5	1.4	38.2444	5	0.5
p12.32	21.5	-	21.9	0.4	44.089	0	0
p12.31a	21.9	-	23.4	1.5	39.6792	6.66667	0.666667
p12.31b	23.4	-	23.8	0.4	41.646	0	0
p12.31c	23.8	-	24.5	0.7	39.227	5.71429	0.571429
p12.31d	24.5	-	25.5	1	41.4589	3	0.3
p12.31e	25.5	-	26	0.5	37.2388	0	0
p12.31f	26	-	27.6	1.6	40.1369	2.5	0.25
p12.31g	27.6	-	28.6	1	38.7949	2	0.2
p12.2	28.6	-	31.5	2.9	42.728	4.82759	0.482759
p12.1a	31.5	-	31.7	0.2	38.5335	5	0.5
p12.1b	31.7	-	31.9	0.2	36.139	5	0.5
p12.1c	31.9	-	32.6	0.7	41.9424	4.28571	0.428571
p12.1d	32.6	-	33.3	0.7	37.891	4.28571	0.428571
p11.23a	33.3	-	34.5	1.2	41.6193	2.5	0.25
p11.23b	34.5	-	34.9	0.4	38.6975	5	0.5
p11.23c	34.9	-	36.3	1.4	42.5682	10	1
p11.22	36.3	-	37.7	1.4	38.138	3.57143	0.357143
p11.21	37.7	-	39.2	1.5	40.3181	-	-
q11.21a	41.6	-	42.3	0.7	38.9643	-	-
q11.21b	42.3	-	42.7	0.4	42.319	2.5	0.25
q11.21c	42.7	-	43.3	0.6	49.1935	1.66667	0.166667
q11.21d	43.3	-	44.3	1	43.6331	8	0.8
q11.22	44.3	-	49.3	5	42.5202	-	-
q11.23a	49.3	-	49.5	0.2	47.3155	5	0.5
q11.23b	49.5	-	50.7	1.2	45.0317	-	-
q11.23c	50.7	-	51.4	0.7	40.6336	-	-
q11.23d	51.4	-	51.6	0.2	43.4455	0	0
q11.23e	51.6	-	52	0.4	38.685	10	1
q11.23f	52	-	52.2	0.2	41.765	0	0
q21.1a	52.2	-	52.5	0.3	37.29	3.33333	0.333333
q21.1b	52.5	-	53.7	1.2	36.4908	6.66667	0.666667
q21.1c	53.7	-	53.9	0.2	37.429	5	0.5
q21.1d	53.9	-	54.1	0.2	35.827	5	0.5
q21.1e	54.1	-	54.4	0.3	38.933	6.66667	0.666667
q21.1f	54.4	-	59.4	5	35.0264	2.2	0.22
q21.2a	59.4	-	60.5	1.1	38.5199	0.909091	0.0909091
q21.2b	60.5	-	60.7	0.2	36.1885	10	1
q21.2c	60.7	-	61.9	1.2	39.13	1.66667	0.166667
q21.2d	61.9	-	62.1	0.2	36.734	10	1
q21.2e	62.1	-	62.9	0.8	38.0866	1.25	0.125
q21.2f	62.9	-	63.2	0.3	36.1957	3.33333	0.333333
q21.2g	63.2	-	64	0.8	39.157	6.25	0.625
q21.2h	64	-	64.4	0.4	41.7121	5	0.5
q21.2i	64.4	-	65.5	1.1	39.6821	7.27273	0.727273
q21.3a	65.5	-	65.7	0.2	38.1675	5	0.5
q21.3b	65.7	-	68.9	3.2	35.7082	2.8125	0.28125
q21.3c	68.9	-	69.1	0.2	37.4255	0	0
q22.1a	69.1	-	69.6	0.5	39.8116	2	0.2
q22.1b	69.6	-	70.7	1.1	43.0356	3.63636	0.363636
q22.1c	70.7	-	73.9	3.2	48.5847	3.125	0.3125
q22.2a	73.9	-	74.9	1	39.8427	3	0.3
q22.2b	74.9	-	75.2	0.3	43.7503	0	0
q22.2c	75.2	-	75.4	0.2	49.8085	0	0
q22.2d	75.4	-	75.6	0.2	41.5545	0	0
q22.2e	75.6	-	76.1	0.5	37.1192	4	0.4
q22.2f	76.1	-	77.7	1.6	43.0108	0	0
q22.2g	77.7	-	78.3	0.6	38.526	8.33333	0.833333
q22.3a	78.3	-	78.8	0.5	42.394	6	0.6
q22.3b	78.8	-	79.4	0.6	46.9328	1.66667	0.166667
q22.3c	79.4	-	79.6	0.2	45.149	0	0
q22.3d	79.6	-	79.9	0.3	48.3023	6.66667	0.666667
q22.3e	79.9	-	80.1	0.2	45.1195	5	0.5
q22.3f	80.1	-	80.5	0.4	48.8458	2.5	0.25
q22.3g	80.5	-	81	0.5	51.8364	2	0.2
q22.3h	81	-	81.6	0.6	40.9392	8.33333	0.833333
q22.3i	81.6	-	82.5	0.9	44.8438	3.33333	0.333333
q23.1a	82.5	-	82.8	0.3	38.4383	3.33333	0.333333
q23.1b	82.8	-	83.5	0.7	35.7569	7.14286	0.714286
q23.1c	83.5	-	85	1.5	37.4783	8.66667	0.866667
q23.1d	85	-	85.3	0.3	36.0897	3.33333	0.333333
q23.1e	85.3	-	85.7	0.4	38.645	15	1.5
q23.2a	85.7	-	86.5	0.8	41.8574	3.75	0.375
q23.2b	86.5	-	87.6	1.1	39.284	4.54545	0.454545
q23.2c	87.6	-	87.8	0.2	43.234	20	2
q23.2d	87.8	-	88.2	0.4	48.5513	0	0
q23.2e	88.2	-	89.2	1	43.3794	4	0.4
q23.31a	89.2	-	90.1	0.9	38.9098	3.33333	0.333333
q23.31b	90.1	-	90.5	0.4	36.4642	7.5	0.75
q23.31c	90.5	-	91	0.5	38.2554	2	0.2
q23.31d	91	-	91.2	0.2	41.38	0	0
q23.31e	91.2	-	92.5	1.3	38.1062	4.61538	0.461538
q23.32	92.5	-	96	3.5	40.9874	4.85714	0.485714
q23.33a	96	-	96.9	0.9	38.9113	1.11111	0.111111
q23.33b	96.9	-	97.6	0.7	42.774	1.42857	0.142857
q23.33c	97.6	-	98	0.4	39.097	5	0.5
q24.1a	98	-	98.8	0.8	43.0785	7.5	0.75
q24.1b	98.8	-	100.4	1.6	46.4286	1.875	0.1875
q24.2	100.4	-	101	0.6	37.7578	5	0.5
q24.31a	101	-	102	1	42.6981	5	0.5
q24.31b	102	-	102.3	0.3	44.752	0	0
q24.31c	102.3	-	103.1	0.8	49.2249	2.5	0.25
q24.31d	103.1	-	103.3	0.2	38.833	10	1
q24.31e	103.3	-	103.8	0.5	45.355	4	0.4
q24.32	103.8	-	104.6	0.8	48.213	0	0
q24.33a	104.6	-	105.1	0.5	42.859	6	0.6
q24.33b	105.1	-	105.6	0.5	50.2844	2	0.2
q24.33c	105.6	-	106.2	0.6	41.7615	6.66667	0.666667
q24.33d	106.2	-	106.7	0.5	42.4988	4	0.4
q25.1a	106.7	-	108.3	1.6	37.9831	3.75	0.375
q25.1b	108.3	-	108.8	0.5	40.3664	0	0
q25.1c	108.8	-	109.3	0.5	37.938	6	0.6
q25.1d	109.3	-	109.6	0.3	36.494	10	1
q25.1e	109.6	-	109.9	0.3	37.3947	0	0
q25.1f	109.9	-	110.1	0.2	36.4285	0	0
q25.1g	110.1	-	111.6	1.5	38.4251	2	0.2
q25.1h	111.6	-	112.6	1	43.0709	3	0.3
q25.1i	112.6	-	112.9	0.3	39.5023	6.66667	0.666667
q25.1l	112.9	-	113.6	0.7	39.6943	5.71429	0.571429
q25.2a	113.6	-	114.2	0.6	42.1518	0	0
q25.2b	114.2	-	114.5	0.3	38.1017	10	1
q25.2c	114.5	-	115.5	1	44.1784	1	0.1
q25.2d	115.5	-	115.7	0.2	38.9275	10	1
q25.2e	115.7	-	116.4	0.7	43.5365	2.85714	0.285714
q25.3a	116.4	-	116.9	0.5	40.0566	0	0
q25.3b	116.9	-	117.6	0.7	34.8446	5.71429	0.571429
q26.11a	117.6	-	119.7	2.1	42.855	2.85714	0.285714
q26.11b	119.7	-	120.3	0.6	39.2683	6.66667	0.666667
q26.11c	120.3	-	121.5	1.2	46.3593	2.5	0.25
q26.12	121.5	-	123.1	1.6	41.6516	5	0.5
q26.13a	123.1	-	124.5	1.4	45.0093	2.85714	0.285714
q26.13b	124.5	-	125.1	0.6	42.5475	13.3333	1.33333
q26.13c	125.1	-	126.2	1.1	47.5073	-	-
q26.13d	126.2	-	126.4	0.2	54.344	0	0
q26.2	126.4	-	130.1	3.7	43.9214	3.78378	0.378378
q26.3a	130.1	-	133.8	3.7	46.4935	2.97297	0.297297
q26.3b	133.8	-	135.1	1.3	56.4562	-	-
q26.3c	135.1	-	135.5	0.4	46.5067	-	-

[truncated: 13 more sheets: ch11, ch12, ch13, ch14, ch15, ch16, ch17, ch18, ch19, ch20, ch21, ch22, chX]
